# Supplementary material for: 2H-[1,3]Thia­zolo[5,4,3-ij]quinolin-3-ium chloride monohydrate
Source: IUCrdata. 2020 Nov 10;5(Pt 11):x201465. doi: 10.1107/S2414314620014650 (PMC9462152; doi:10.1107/S2414314620014650)
Supplement: Supplementary file 1 [file x-05-x201465-sup1.cif]

##############################################################################
#                                                                            #
# This CIF contains the data for a data article accepted for                 #
# publication in IUCrData. It conforms to the requirements of                #
# Notes for Authors for IUCrData, and has been                               #
# peer reviewed under the auspices of IUCrData.                              #
#                                                                            #
# Full details of the Crystallographic Information File format               #
# are given in the paper "The Crystallographic Information File (CIF):       #
# a New Standard Archive File for Crystallography" by S. R. Hall, F. H.      #
# Allen and I. D. Brown [Acta Cryst. (1991), A47, 655-685].                  #
#                                                                            #
# The current version of the core CIF dictionary is obtainable from          #
# ftp://ftp.iucr.org/pub/cif_core.dic.                                       #
#                                                                            #
# Software is freely available for graphical display of the structure(s)     #
# in this CIF. For information consult the CIF software page                 #
# http://www.iucr.org/resources/cif/software.                                #
#                                                                            #
# This file may be used for bona fide research purposes within the           #
# scientific community so long as proper attribution is given to the data    # 
# article from which it was obtained.                                        #
#                                                                            #
##############################################################################
data_I
_database_code_depnum_ccdc_archive 'CCDC 2042568'
_audit_creation_method     'manual edited SHELXL-2014/6.cif file'
_journal_date_recd_electronic     2020-11-02
_journal_date_accepted     2020-11-05
_journal_name_full     'IUCrData'
_journal_year     2020
_journal_volume     5
_journal_issue     11
_journal_page_first     0
_journal_page_last     0
_journal_paper_category     HO
_journal_paper_doi     10.1107/S2414314620014650
_journal_coeditor_code     HB4368
_publ_contact_author_name     'Ferdinand Belaj'
_publ_contact_author_address
; Institute of Chemistry,
  University of Graz,
  Schubertstr. 1,
  8010 Graz,
  Austria
;
_publ_contact_author_email     'ferdinand.belaj@uni-graz.at'
_publ_contact_author_fax     '43(316)3809835'
_publ_contact_author_phone     '43(316)3805288'
_publ_section_title
;
2<i>H</i>-[1,3]Thiazolo[5,4,3-<i>ij</i>]quinolin-3-ium chloride monohydrate
;
loop_
    _publ_author_name
    _publ_author_address
    'Madeleine A. Ehweiner'
; University of Graz,
  Institute of Chemistry,
  Schubertstr. 1,
  8010 Graz,
  Austria
;
    'Ferdinand Belaj'
; University of Graz,
  Institute of Chemistry,
  Schubertstr. 1,
  8010 Graz,
  Austria
;
    'Nadia C. M\"osch-Zanetti'
; University of Graz,
  Institute of Chemistry,
  Schubertstr. 1,
  8010 Graz,
  Austria
;
_publ_section_synopsis
;
The cations in the title salt show \p-stacking. The chloride anions, together
with the water molecules, form hydrogen-bonded zigzag chains.
;
_chemical_name_systematic
;
2<i>H</i>-[1,3]Thiazolo[5,4,3-<i>ij</i>]quinolin-3-ium chloride monohydrate
;
_chemical_name_common
;
;
_chemical_formula_moiety     'C10 H8 N S +, Cl -, H2 O'
_chemical_formula_sum     'C10 H10 Cl N O S'
_chemical_formula_iupac     'C10 H8 N S +, Cl -, H2 O'
_chemical_formula_weight     227.70
_chemical_melting_point     ?
_chemical_compound_source     'synthetical product'
_space_group_crystal_system     monoclinic
_space_group_name_H-M_alt     'P 21/n'
_space_group_name_Hall     '-P 2yn'
loop_
    _space_group_symop_operation_xyz
    'x, y, z'
    '-x+1/2, y+1/2, -z+1/2'
    '-x, -y, -z'
    'x-1/2, -y-1/2, z-1/2'
_cell_length_a     7.0543(11)
_cell_length_b     7.8252(11)
_cell_length_c     18.223(3)
_cell_angle_alpha     90
_cell_angle_beta     94.752(7)
_cell_angle_gamma     90
_cell_volume     1002.5(3)
_cell_formula_units_Z     4
_cell_measurement_reflns_used     1699
_cell_measurement_theta_min     2.83
_cell_measurement_theta_max     26.14
_cell_measurement_temperature     100(2)
_exptl_crystal_description     'plate'
_exptl_crystal_colour     'deep yellow'
_exptl_crystal_size_max     0.320
_exptl_crystal_size_mid     0.150
_exptl_crystal_size_min     0.060
_exptl_crystal_density_diffrn     1.509
_exptl_crystal_density_meas     ?
_exptl_crystal_density_method     ?
_exptl_crystal_F_000     472
_exptl_absorpt_coefficient_mu     0.552
_exptl_absorpt_correction_type     multi-scan
_exptl_absorpt_process_details
;
(SADABS; Bruker, 2001)
;
_exptl_absorpt_correction_T_min     0.695
_exptl_absorpt_correction_T_max     1.000
_diffrn_ambient_temperature     100(2)
_diffrn_radiation_type     'Mo K\a'
_diffrn_radiation_wavelength     0.71073
_diffrn_radiation_source     'Incoatec microfocus sealed tube'
_diffrn_radiation_monochromator     'multilayer monochromator'
_diffrn_measurement_device_type     'Bruker APEXII CCD'
_diffrn_measurement_method     '\f and \w scans'
_diffrn_detector_area_resol_mean     ?
_diffrn_reflns_number     6361
_diffrn_reflns_av_R_equivalents     0.0560
_diffrn_reflns_av_unetI/netI     0.0632
_diffrn_reflns_theta_min     2.24
_diffrn_reflns_theta_max     26.00
_diffrn_reflns_theta_full     26.00
_diffrn_measured_fraction_theta_max     0.998
_diffrn_measured_fraction_theta_full     0.998
_diffrn_reflns_limit_h_min     -8
_diffrn_reflns_limit_h_max     8
_diffrn_reflns_limit_k_min     -7
_diffrn_reflns_limit_k_max     9
_diffrn_reflns_limit_l_min     -12
_diffrn_reflns_limit_l_max     22
_refine_special_details
;
 Refinement of F^2^ against ALL reflections.  The weighted R-factor wR and
 goodness of fit S are based on F^2^, conventional R-factors R are based
 on F, with F set to zero for negative F^2^. The threshold expression of
 F^2^ > 2\s(F^2^) is used only for calculating R-factors(gt) etc. and is
 not relevant to the choice of reflections for refinement.  R-factors based
 on F^2^ are statistically about twice as large as those based on F, and R-
 factors based on ALL data will be even larger.
 The thiazolo-quinolinium cation was disordered over two orientations which
 refined to site occupation factors of 0.853(3) and 0.147(3), respectively.
 The same anisotropic displacement parameters were used for the ring atoms
 of the less occupied orientation (EADP of SHELXL) and the equivalent bonds
 were restrained to have the same lengths (SAME of SHELXL).
 The positions of the H atoms of the water molecule were taken from a
 difference Fourier map, the O-H distances were fixed to 0.84 \%A, and
 the H atoms were refined with a common isotropic displacement parameter
 without any constraints to the bond angles.
 The H atoms of the CH~2~ groups were refined with a common isotropic
 displacement parameter and idealized geometries with approximately
 tetrahedral angles and C-H distances of 0.99 \%A (AFIX 23 of SHELXL).
 The H atoms of the quinoline rings were put at the external bisectors of
 the C-C-C angles at C-H distances of 0.95 \%A and a common isotropic
 displacement parameter was refined for these H atoms (AFIX 43 of SHELXL).
;
_reflns_number_total     1968
_reflns_number_gt     1474
_reflns_threshold_expression     'I > 2\s(I)'
_refine_ls_structure_factor_coef     Fsqd
_refine_ls_matrix_type     full
_refine_ls_R_factor_all     0.0659
_refine_ls_R_factor_gt     0.0415
_refine_ls_wR_factor_gt     0.0856
_refine_ls_wR_factor_ref     0.0957
_refine_ls_goodness_of_fit_ref     1.039
_refine_ls_restrained_S_all     1.035
_refine_ls_number_reflns     1968
_refine_ls_number_parameters     179
_refine_ls_number_restraints     16
_refine_ls_hydrogen_treatment     refU
_refine_ls_weighting_scheme     calc
_refine_ls_weighting_details
              'w=1/[\s^2^(Fo^2^)+(0.0260P)^2^+0.8115P] where P=(Fo^2^+2Fc^2^)/3'
_atom_sites_solution_hydrogens     mixed
_atom_sites_solution_primary     direct
_atom_sites_solution_secondary     difmap
_refine_ls_shift/su_max     0.001
_refine_ls_shift/su_mean     0.000
_refine_diff_density_max     0.317
_refine_diff_density_min     -0.302
_refine_ls_extinction_method     none
_refine_ls_extinction_coef     ?
loop_
    _atom_type_symbol
    _atom_type_description
    _atom_type_scat_dispersion_real
    _atom_type_scat_dispersion_imag
    _atom_type_scat_source
    'C' 'C' 0.0033 0.0016
                         'International Tables Vol C Tables 4.2.6.8 and 6.1.1.4'
    'H' 'H' 0.0000 0.0000
                         'International Tables Vol C Tables 4.2.6.8 and 6.1.1.4'
    'Cl' 'Cl' 0.1484 0.1585
                         'International Tables Vol C Tables 4.2.6.8 and 6.1.1.4'
    'N' 'N' 0.0061 0.0033
                         'International Tables Vol C Tables 4.2.6.8 and 6.1.1.4'
    'O' 'O' 0.0106 0.0060
                         'International Tables Vol C Tables 4.2.6.8 and 6.1.1.4'
    'S' 'S' 0.1246 0.1234
                         'International Tables Vol C Tables 4.2.6.8 and 6.1.1.4'
_computing_data_collection
;
APEX2 (Bruker, 2001)
;
_computing_cell_refinement
;
SAINT (Bruker, 2001)
;
_computing_data_reduction
;
SAINT (Bruker, 2001)
;
_computing_structure_solution
;
SHELXS97 (Sheldrick, 2008)
;
_computing_structure_refinement
;
<i>SHELXL2014/6</i> (Sheldrick, 2015)
;
_computing_molecular_graphics
;
modified ORTEP (Johnson, 1965)
;
_computing_publication_material
;
<i>SHELXL2014/6</i> (Sheldrick, 2015)
;
loop_
    _atom_site_type_symbol
    _atom_site_label
    _atom_site_fract_x
    _atom_site_fract_y
    _atom_site_fract_z
    _atom_site_U_iso_or_equiv
    _atom_site_adp_type
    _atom_site_calc_flag
    _atom_site_occupancy
    _atom_site_disorder_assembly
    _atom_site_disorder_group
    S S1 0.39598(12) 0.13216(12) 0.57556(4) 0.0214(3) Uani d 0.853(3) A 1
    C C2 0.3490(11) 0.2798(6) 0.6496(2) 0.0205(10) Uani d 0.853(3) A 1
    H H21 0.2482 0.2338 0.6788 0.029(6) Uiso calc 0.853(3) A 1
    H H22 0.4655 0.2976 0.6829 0.029(6) Uiso calc 0.853(3) A 1
    N N3 0.2867(3) 0.4431(4) 0.61387(13) 0.0153(6) Uani d 0.853(3) A 1
    C C4 0.2379(4) 0.5808(4) 0.65067(19) 0.0233(8) Uani d 0.853(3) A 1
    H H4 0.2434 0.5796 0.7029 0.027(4) Uiso calc 0.853(3) A 1
    C C5 0.1786(10) 0.7272(6) 0.61150(19) 0.0234(14) Uani d 0.853(3) A 1
    H H5 0.1436 0.8264 0.6372 0.027(4) Uiso calc 0.853(3) A 1
    C C6 0.1707(6) 0.7285(6) 0.5367(2) 0.0246(10) Uani d 0.853(3) A 1
    H H6 0.1309 0.8297 0.5111 0.027(4) Uiso calc 0.853(3) A 1
    C C7 0.2144(18) 0.5684(10) 0.4181(3) 0.0204(11) Uani d 0.853(3) A 1
    H H7 0.1756 0.6616 0.3870 0.027(4) Uiso calc 0.853(3) A 1
    C C8 0.2661(13) 0.4161(7) 0.3889(3) 0.0208(13) Uani d 0.853(3) A 1
    H H8 0.2660 0.4072 0.3369 0.027(4) Uiso calc 0.853(3) A 1
    C C9 0.3202(9) 0.2702(7) 0.43232(19) 0.0200(10) Uani d 0.853(3) A 1
    H H9 0.3497 0.1651 0.4098 0.027(4) Uiso calc 0.853(3) A 1
    C C10 0.3286(7) 0.2850(4) 0.50763(17) 0.0149(9) Uani d 0.853(3) A 1
    C C11 0.2783(8) 0.4407(5) 0.53779(18) 0.0134(10) Uani d 0.853(3) A 1
    C C12 0.2196(16) 0.5844(5) 0.4958(3) 0.0183(9) Uani d 0.853(3) A 1
    Cl Cl1 0.56970(10) 0.56684(9) 0.80204(4) 0.0255(2) Uani d 1 . .
    O O1 0.9855(2) 0.4364(2) 0.77707(10) 0.0274(5) Uani d 1 . .
    H H11 0.8735(5) 0.4705(12) 0.7800(10) 0.037(7) Uiso d 1 . .
    H H12 0.969(3) 0.3406(4) 0.7567(4) 0.037(7) Uiso d 1 . .
    S S2 0.1620(9) 0.8059(9) 0.5181(4) 0.0328(18) Uani d 0.147(3) A 2
    C C22 0.206(9) 0.734(3) 0.6134(7) 0.0328(18) Uani d 0.147(3) A 2
    H H221 0.3133 0.7991 0.6386 0.029(6) Uiso calc 0.147(3) A 2
    H H222 0.0920 0.7518 0.6404 0.029(6) Uiso calc 0.147(3) A 2
    N N23 0.254(3) 0.550(3) 0.6109(10) 0.0328(18) Uani d 0.147(3) A 2
    C C24 0.302(3) 0.445(2) 0.6669(12) 0.0328(18) Uani d 0.147(3) A 2
    H H24 0.2906 0.4853 0.7155 0.027(4) Uiso calc 0.147(3) A 2
    C C25 0.369(8) 0.280(4) 0.6575(16) 0.0328(18) Uani d 0.147(3) A 2
    H H25 0.4197 0.2139 0.6985 0.027(4) Uiso calc 0.147(3) A 2
    C C26 0.360(3) 0.215(3) 0.5881(12) 0.0328(18) Uani d 0.147(3) A 2
    H H26 0.3776 0.0953 0.5821 0.027(4) Uiso calc 0.147(3) A 2
    C C27 0.336(7) 0.275(6) 0.4491(17) 0.0328(18) Uani d 0.147(3) A 2
    H H27 0.3914 0.1696 0.4368 0.027(4) Uiso calc 0.147(3) A 2
    C C28 0.269(9) 0.382(6) 0.394(3) 0.0328(18) Uani d 0.147(3) A 2
    H H28 0.2510 0.3449 0.3440 0.027(4) Uiso calc 0.147(3) A 2
    C C29 0.228(13) 0.553(7) 0.414(2) 0.0328(18) Uani d 0.147(3) A 2
    H H29 0.2043 0.6360 0.3769 0.027(4) Uiso calc 0.147(3) A 2
    C C30 0.220(12) 0.602(3) 0.487(2) 0.0328(18) Uani d 0.147(3) A 2
    C C31 0.259(7) 0.480(5) 0.5414(13) 0.0328(18) Uani d 0.147(3) A 2
    C C32 0.327(6) 0.317(4) 0.5245(14) 0.0328(18) Uani d 0.147(3) A 2
loop_
    _atom_site_aniso_label
    _atom_site_aniso_U_11
    _atom_site_aniso_U_22
    _atom_site_aniso_U_33
    _atom_site_aniso_U_12
    _atom_site_aniso_U_13
    _atom_site_aniso_U_23
    S1 0.0242(5) 0.0167(5) 0.0228(4) 0.0006(4) -0.0008(3) 0.0036(3)
    C2 0.023(3) 0.0264(19) 0.0107(16) -0.0043(16) -0.0047(16) 0.0083(14)
    N3 0.0105(13) 0.0221(15) 0.0134(13) -0.0035(11) 0.0019(10) -0.0009(11)
    C4 0.0187(18) 0.033(2) 0.0190(16) -0.0096(15) 0.0062(14) -0.0105(15)
    C5 0.014(4) 0.0217(19) 0.0346(19) -0.0044(15) 0.0052(15) -0.0142(15)
    C6 0.0154(19) 0.020(3) 0.038(2) -0.0044(18) -0.0019(16) 0.0085(19)
    C7 0.011(3) 0.027(3) 0.0225(18) -0.003(2) -0.0034(15) 0.0107(16)
    C8 0.0154(17) 0.037(4) 0.0101(15) -0.005(3) 0.0005(13) 0.0014(17)
    C9 0.014(2) 0.027(2) 0.0187(19) -0.0008(16) -0.0056(19) -0.009(2)
    C10 0.0109(15) 0.0163(19) 0.0169(19) -0.0035(16) -0.0020(17) 0.0015(14)
    C11 0.005(2) 0.024(3) 0.0111(14) -0.004(2) 0.0006(12) 0.0009(13)
    C12 0.0078(15) 0.020(2) 0.027(2) -0.005(2) -0.001(2) -0.0029(17)
    Cl1 0.0225(4) 0.0236(4) 0.0308(4) -0.0005(3) 0.0038(3) -0.0017(3)
    O1 0.0209(11) 0.0319(12) 0.0291(11) 0.0027(9) 0.0003(9) 0.0007(9)
    S2 0.015(3) 0.028(4) 0.054(4) 0.001(2) -0.009(2) -0.006(3)
    C22 0.015(3) 0.028(4) 0.054(4) 0.001(2) -0.009(2) -0.006(3)
    N23 0.015(3) 0.028(4) 0.054(4) 0.001(2) -0.009(2) -0.006(3)
    C24 0.015(3) 0.028(4) 0.054(4) 0.001(2) -0.009(2) -0.006(3)
    C25 0.015(3) 0.028(4) 0.054(4) 0.001(2) -0.009(2) -0.006(3)
    C26 0.015(3) 0.028(4) 0.054(4) 0.001(2) -0.009(2) -0.006(3)
    C27 0.015(3) 0.028(4) 0.054(4) 0.001(2) -0.009(2) -0.006(3)
    C28 0.015(3) 0.028(4) 0.054(4) 0.001(2) -0.009(2) -0.006(3)
    C29 0.015(3) 0.028(4) 0.054(4) 0.001(2) -0.009(2) -0.006(3)
    C30 0.015(3) 0.028(4) 0.054(4) 0.001(2) -0.009(2) -0.006(3)
    C31 0.015(3) 0.028(4) 0.054(4) 0.001(2) -0.009(2) -0.006(3)
    C32 0.015(3) 0.028(4) 0.054(4) 0.001(2) -0.009(2) -0.006(3)
_geom_special_details
;
 All esds (except the esd in the dihedral angle between two l.s. planes)
 are estimated using the full covariance matrix.  The cell esds are taken
 into account individually in the estimation of esds in distances, angles
 and torsion angles; correlations between esds in cell parameters are only
 used when they are defined by crystal symmetry.  An approximate (isotropic)
 treatment of cell esds is used for estimating esds involving l.s. planes.
;
loop_
    _geom_bond_atom_site_label_1
    _geom_bond_atom_site_label_2
    _geom_bond_site_symmetry_2
    _geom_bond_distance
    _geom_bond_publ_flag
    S1 C2 . 1.827(4) ?
    S1 C10 . 1.758(4) ?
    N3 C2 . 1.484(5) ?
    C2 H21 . 0.99 ?
    C2 H22 . 0.99 ?
    N3 C4 . 1.329(4) ?
    N3 C11 . 1.383(4) ?
    C4 C5 . 1.395(5) ?
    C4 H4 . 0.95 ?
    C5 C6 . 1.360(5) ?
    C5 H5 . 0.95 ?
    C6 C12 . 1.409(5) ?
    C6 H6 . 0.95 ?
    C7 C8 . 1.366(5) ?
    C7 C12 . 1.420(5) ?
    C7 H7 . 0.95 ?
    C8 C9 . 1.423(5) ?
    C8 H8 . 0.95 ?
    C9 C10 . 1.374(4) ?
    C9 H9 . 0.95 ?
    C10 C11 . 1.394(4) ?
    C11 C12 . 1.403(5) ?
    O1 H11 . 0.84 ?
    O1 H12 . 0.84 ?
    S2 C30 . 1.758(6) ?
    S2 C22 . 1.827(6) ?
    C22 N23 . 1.484(6) ?
    C22 H221 . 0.99 ?
    C22 H222 . 0.99 ?
    N23 C24 . 1.329(5) ?
    N23 C31 . 1.384(5) ?
    C24 C25 . 1.395(7) ?
    C24 H24 . 0.95 ?
    C25 C26 . 1.360(7) ?
    C25 H25 . 0.95 ?
    C26 C32 . 1.411(7) ?
    C26 H26 . 0.95 ?
    C27 C28 . 1.366(6) ?
    C27 C32 . 1.419(6) ?
    C27 H27 . 0.95 ?
    C28 C29 . 1.423(7) ?
    C28 H28 . 0.95 ?
    C29 C30 . 1.373(6) ?
    C29 H29 . 0.95 ?
    C30 C31 . 1.394(6) ?
    C31 C32 . 1.402(6) ?
loop_
    _geom_angle_atom_site_label_1
    _geom_angle_atom_site_label_2
    _geom_angle_atom_site_label_3
    _geom_angle_site_symmetry_1
    _geom_angle_site_symmetry_3
    _geom_angle
    _geom_angle_publ_flag
    N3 C2 S1 . . 106.6(2) ?
    N3 C2 H21 . . 110.4 ?
    S1 C2 H21 . . 110.4 ?
    N3 C2 H22 . . 110.4 ?
    S1 C2 H22 . . 110.4 ?
    H21 C2 H22 . . 108.6 ?
    C2 S1 C10 . . 91.98(16) ?
    S1 C10 C9 . . 129.2(3) ?
    S1 C10 C11 . . 112.3(2) ?
    C9 C10 C11 . . 118.4(4) ?
    C10 C11 N3 . . 114.6(3) ?
    C12 C11 N3 . . 121.4(3) ?
    C10 C11 C12 . . 124.0(3) ?
    C11 N3 C2 . . 114.5(3) ?
    C11 N3 C4 . . 121.7(3) ?
    C2 N3 C4 . . 123.8(3) ?
    N3 C4 C5 . . 119.1(4) ?
    N3 C4 H4 . . 120.5 ?
    C5 C4 H4 . . 120.5 ?
    C6 C5 C4 . . 120.3(4) ?
    C6 C5 H5 . . 119.8 ?
    C4 C5 H5 . . 119.8 ?
    C5 C6 C12 . . 122.1(4) ?
    C5 C6 H6 . . 118.9 ?
    C12 C6 H6 . . 118.9 ?
    C8 C7 C12 . . 118.6(6) ?
    C8 C7 H7 . . 120.7 ?
    C12 C7 H7 . . 120.7 ?
    C7 C8 C9 . . 123.5(6) ?
    C7 C8 H8 . . 118.3 ?
    C9 C8 H8 . . 118.3 ?
    C10 C9 C8 . . 118.4(5) ?
    C10 C9 H9 . . 120.8 ?
    C8 C9 H9 . . 120.8 ?
    C11 C12 C6 . . 115.3(4) ?
    C11 C12 C7 . . 117.1(4) ?
    C6 C12 C7 . . 127.6(5) ?
    H11 O1 H12 . . 102.2(17) ?
    C30 S2 C22 . . 90.3(14) ?
    N23 C22 S2 . . 106.9(11) ?
    N23 C22 H221 . . 110.3 ?
    S2 C22 H221 . . 110.3 ?
    N23 C22 H222 . . 110.3 ?
    S2 C22 H222 . . 110.3 ?
    H221 C22 H222 . . 108.6 ?
    C24 N23 C31 . . 116(3) ?
    C24 N23 C22 . . 128.2(18) ?
    C31 N23 C22 . . 116(2) ?
    N23 C24 C25 . . 123(3) ?
    N23 C24 H24 . . 118.5 ?
    C25 C24 H24 . . 118.5 ?
    C26 C25 C24 . . 118(3) ?
    C26 C25 H25 . . 121.0 ?
    C24 C25 H25 . . 121.0 ?
    C25 C26 C32 . . 123(3) ?
    C25 C26 H26 . . 118.5 ?
    C32 C26 H26 . . 118.5 ?
    C28 C27 C32 . . 122(4) ?
    C28 C27 H27 . . 118.8 ?
    C32 C27 H27 . . 118.8 ?
    C27 C28 C29 . . 116(5) ?
    C27 C28 H28 . . 121.9 ?
    C29 C28 H28 . . 121.9 ?
    C30 C29 C28 . . 123(5) ?
    C30 C29 H29 . . 118.6 ?
    C28 C29 H29 . . 118.6 ?
    C29 C30 C31 . . 118(3) ?
    C29 C30 S2 . . 127(3) ?
    C31 C30 S2 . . 115(2) ?
    N23 C31 C30 . . 112(3) ?
    N23 C31 C32 . . 127(3) ?
    C30 C31 C32 . . 121.1(17) ?
    C31 C32 C26 . . 112(3) ?
    C31 C32 C27 . . 118(2) ?
    C26 C32 C27 . . 130(3) ?
loop_
    _geom_torsion_atom_site_label_1
    _geom_torsion_atom_site_label_2
    _geom_torsion_atom_site_label_3
    _geom_torsion_atom_site_label_4
    _geom_torsion_site_symmetry_1
    _geom_torsion_site_symmetry_2
    _geom_torsion_site_symmetry_3
    _geom_torsion_site_symmetry_4
    _geom_torsion
    _geom_torsion_publ_flag
    C10 S1 C2 N3 . . . . -1.3(5) ?
    S1 C2 N3 C4 . . . . 179.3(3) ?
    S1 C2 N3 C11 . . . . 0.8(6) ?
    C11 N3 C4 C5 . . . . -0.6(6) ?
    C2 N3 C4 C5 . . . . -179.0(6) ?
    N3 C4 C5 C6 . . . . 0.1(8) ?
    C4 C5 C6 C12 . . . . 0.5(10) ?
    C12 C7 C8 C9 . . . . 1.9(17) ?
    C7 C8 C9 C10 . . . . -2.8(13) ?
    C8 C9 C10 C11 . . . . 1.9(9) ?
    C8 C9 C10 S1 . . . . -178.0(5) ?
    C2 S1 C10 C9 . . . . -178.5(6) ?
    C2 S1 C10 C11 . . . . 1.6(5) ?
    C4 N3 C11 C10 . . . . -178.1(4) ?
    C2 N3 C11 C10 . . . . 0.4(7) ?
    C4 N3 C11 C12 . . . . 0.6(9) ?
    C2 N3 C11 C12 . . . . 179.2(7) ?
    C9 C10 C11 N3 . . . . 178.6(5) ?
    S1 C10 C11 N3 . . . . -1.5(6) ?
    C9 C10 C11 C12 . . . . -0.1(11) ?
    S1 C10 C11 C12 . . . . 179.8(7) ?
    N3 C11 C12 C6 . . . . 0.0(12) ?
    C10 C11 C12 C6 . . . . 178.6(6) ?
    N3 C11 C12 C7 . . . . -179.5(8) ?
    C10 C11 C12 C7 . . . . -0.8(14) ?
    C5 C6 C12 C11 . . . . -0.5(12) ?
    C5 C6 C12 C7 . . . . 178.8(10) ?
    C8 C7 C12 C11 . . . . 0.0(16) ?
    C8 C7 C12 C6 . . . . -179.4(10) ?
    C30 S2 C22 N23 . . . . -3(4) ?
    S2 C22 N23 C24 . . . . 178(2) ?
    S2 C22 N23 C31 . . . . 2(5) ?
    C31 N23 C24 C25 . . . . 5(5) ?
    C22 N23 C24 C25 . . . . -171(5) ?
    N23 C24 C25 C26 . . . . -9(6) ?
    C24 C25 C26 C32 . . . . 14(6) ?
    C32 C27 C28 C29 . . . . 14(9) ?
    C27 C28 C29 C30 . . . . -12(12) ?
    C28 C29 C30 C31 . . . . 1(13) ?
    C28 C29 C30 S2 . . . . -177(6) ?
    C22 S2 C30 C29 . . . . -177(8) ?
    C22 S2 C30 C31 . . . . 4(6) ?
    C24 N23 C31 C30 . . . . -176(5) ?
    C22 N23 C31 C30 . . . . 1(7) ?
    C24 N23 C31 C32 . . . . -7(7) ?
    C22 N23 C31 C32 . . . . 170(5) ?
    C29 C30 C31 N23 . . . . 177(7) ?
    S2 C30 C31 N23 . . . . -4(8) ?
    C29 C30 C31 C32 . . . . 8(11) ?
    S2 C30 C31 C32 . . . . -173(4) ?
    N23 C31 C32 C26 . . . . 11(7) ?
    C30 C31 C32 C26 . . . . 179(5) ?
    N23 C31 C32 C27 . . . . -174(4) ?
    C30 C31 C32 C27 . . . . -6(9) ?
    C25 C26 C32 C31 . . . . -14(6) ?
    C25 C26 C32 C27 . . . . 171(5) ?
    C28 C27 C32 C31 . . . . -5(8) ?
    C28 C27 C32 C26 . . . . 169(5) ?
loop_
    _geom_hbond_atom_site_label_D
    _geom_hbond_atom_site_label_H
    _geom_hbond_atom_site_label_A
    _geom_hbond_site_symmetry_A
    _geom_hbond_distance_DH
    _geom_hbond_distance_HA
    _geom_hbond_distance_DA
    _geom_hbond_angle_DHA
    O1 H11 Cl1 . 0.84 2.338(3) 3.174(2) 173.7(17)
    O1 H12 Cl1 2_646 0.84 2.401(2) 3.240(2) 178(2)
_shelx_space_group_comment
;
The symmetry employed for this shelxl refinement is uniquely defined
by the following loop, which should always be used as a source of
symmetry information in preference to the above space-group names.
They are only intended as comments.
;
_shelx_estimated_absorpt_T_min     0.843
_shelx_estimated_absorpt_T_max     0.968
_shelx_hkl_file
;
  -1   0   0   -0.04    0.17
  -1   0   0   -0.02    0.18
   1   0   0   -0.12    0.17
   1   0   0    0.02    0.16
  -2   0   0  252.74   13.89
   2   0   0  256.16   13.90
   2   0   0  257.70   13.89
  -2   0   0  271.14   13.89
   3   0   0    0.12    0.35
   3   0   0    0.01    0.40
  -3   0   0    0.15    0.40
  -3   0   0    0.20    0.34
   4   0   0    3.20    0.64
  -4   0   0    2.94    0.59
  -4   0   0    4.87    0.78
   5   0   0   -0.32    0.50
   6   0   0   10.13    1.30
   7   0   0    0.36    0.70
  -8   0   0    4.17    0.91
   8   0   0    2.92    1.05
   0  -1   0   -0.03    0.26
   0  -1   0    0.03    0.09
   0   1   0    0.02    0.11
   0   1   0    0.01    0.25
   1  -1   0    0.18    0.24
  -1  -1   0    0.14    0.16
   1  -1   0    0.42    0.26
  -1   1   0    0.08    0.26
   1   1   0    0.38    0.16
  -1   1   0    0.63    0.27
  -1   1   0    0.13    0.27
   2  -1   0  769.24   39.85
   2  -1   0  738.48   39.86
  -2  -1   0  758.75   39.77
  -2   1   0  748.41   39.81
   2   1   0  754.65   39.78
  -2   1   0  731.45   39.84
  -2   1   0  771.53   39.85
   2   1   0  724.14   39.76
   3  -1   0    2.09    0.50
   3  -1   0    1.25    0.50
  -3  -1   0    3.39    0.46
   3   1   0    1.99    0.45
  -3   1   0    2.51    0.52
   3   1   0    1.72    0.40
  -3   1   0    1.99    0.44
  -3   1   0    2.21    0.50
   4  -1   0   40.01    2.63
  -4  -1   0   42.64    2.46
   4   1   0   38.73    2.47
  -4   1   0   40.70    2.48
   4   1   0   39.71    2.51
  -4   1   0   41.07    2.59
   5  -1   0   -0.36    0.47
  -5   1   0    0.89    0.44
   5   1   0    0.33    0.50
  -5   1   0    0.29    0.54
   6  -1   0    4.40    0.94
   6   1   0    4.43    0.96
  -6   1   0    6.07    1.02
  -6   1   0    6.67    0.92
   7  -1   0   18.76    2.00
  -7   1   0   17.83    1.59
   7   1   0   18.41    1.89
   8  -1   0    1.70    0.91
  -8   1   0    1.32    0.74
   8   1   0    1.61    0.92
   0  -2   0   22.54    1.24
   0  -2   0   21.05    1.51
   0   2   0   20.80    1.26
   0   2   0   20.91    1.53
   1  -2   0    0.34    0.36
  -1  -2   0    0.55    0.55
   1  -2   0    0.44    0.29
   1   2   0    0.48    0.13
  -1   2   0    0.60    0.33
  -1   2   0    0.43    0.39
   1   2   0    0.29    0.19
   1   2   0   -0.33    0.55
  -2  -2   0   11.20    0.78
   2  -2   0   13.04    0.93
   2  -2   0   12.90    0.91
   2   2   0   10.09    0.78
  -2   2   0   10.32    0.94
  -2   2   0   11.48    0.96
  -2   2   0   10.30    0.96
  -3  -2   0    0.11    0.24
   3  -2   0    0.43    0.39
   3  -2   0    0.15    0.44
   3   2   0   -0.05    0.29
  -3   2   0    0.19    0.43
  -3   2   0   -0.40    0.33
  -3   2   0    0.46    0.39
   3   2   0    0.02    0.26
   4  -2   0   92.97    5.35
  -4  -2   0   93.39    5.11
   4  -2   0   96.65    5.43
  -4   2   0   87.49    5.19
  -4   2   0   89.47    5.29
   4   2   0   89.93    5.12
   4   2   0   91.67    5.16
   5  -2   0    2.59    0.78
  -5   2   0    2.85    0.65
  -5   2   0    2.49    0.76
   5   2   0    2.06    0.58
   6  -2   0   65.65    4.45
   6   2   0   73.62    4.27
  -6   2   0   69.47    4.39
  -6   2   0   69.44    4.24
  -7   2   0   10.26    1.50
  -7   2   0   10.56    1.34
   7   2   0   12.96    1.54
  -8   2   0    0.19    0.81
   8   2   0    0.97    0.92
   0  -3   0   -0.39    0.15
   0  -3   0   -0.02    0.50
   0   3   0   -0.60    0.54
   0   3   0   -0.05    0.22
   1  -3   0   16.05    1.06
  -1  -3   0   16.22    1.44
   1  -3   0   17.77    1.28
   1   3   0   13.48    1.49
  -1   3   0   15.93    1.30
  -1   3   0   13.33    1.07
   1   3   0   14.44    0.91
   2  -3   0   31.86    1.95
  -2  -3   0   27.64    2.23
   2  -3   0   35.67    1.93
  -2   3   0   27.01    1.91
  -2   3   0   29.00    1.98
  -2   3   0   28.29    1.92
   2   3   0   29.33    1.76
  -3  -3   0    1.15    0.70
   3  -3   0    0.56    0.44
  -3  -3   0    0.23    0.25
   3  -3   0    0.47    0.41
  -3   3   0   -0.04    0.41
  -3   3   0    1.25    0.50
   3   3   0    1.06    0.32
  -3   3   0    0.55    0.47
  -4  -3   0   58.04    3.12
  -4   3   0   49.39    3.34
   4   3   0   52.01    3.10
   4   3   0   54.97    3.17
  -4   3   0   52.89    3.30
   5   3   0   15.01    1.32
  -5   3   0   15.28    1.42
  -5   3   0   15.64    1.60
   6   3   0   31.17    2.23
  -6   3   0   32.38    2.33
  -6   3   0   29.54    2.47
   7   3   0   10.78    1.35
  -7   3   0   10.50    1.55
  -7   3   0   10.43    1.41
  -8   3   0   54.37    3.69
   8   3   0   50.92    3.70
   0  -4   0    2.96    0.36
   0  -4   0    2.63    0.74
   0   4   0    2.03    0.81
   0   4   0    2.82    0.45
  -1  -4   0    2.19    0.76
   1  -4   0    0.50    0.53
   1  -4   0    1.85    0.38
   1   4   0    1.23    0.78
   1   4   0    1.46    0.28
  -1   4   0    1.21    0.43
  -1   4   0    1.18    0.66
  -2  -4   0   13.97    1.58
   2  -4   0   14.22    1.03
   2  -4   0   11.45    1.33
  -2   4   0    9.92    1.07
   2   4   0   11.31    0.85
  -2   4   0   11.63    1.05
   2   4   0   11.92    0.75
  -2   4   0   10.70    1.24
   3  -4   0   28.34    1.91
   3   4   0   26.95    1.68
  -3   4   0   27.85    1.99
  -3   4   0   24.04    1.89
  -4  -4   0    0.13    0.32
   4   4   0    0.08    0.30
  -4   4   0   -0.04    0.62
   4   4   0   -0.03    0.35
  -4   4   0    0.06    0.57
   5   4   0   18.78    1.45
  -5   4   0   16.63    1.58
  -5   4   0   18.70    1.71
   6   4   0   34.45    2.42
  -6   4   0   37.53    2.64
  -6   4   0   31.87    2.65
  -7   4   0    0.30    0.83
   7   4   0    0.63    0.77
  -7   4   0    2.29    1.07
  -8   4   0    4.47    1.40
   8   4   0    8.61    1.42
  -8   4   0    5.11    1.27
   0  -5   0   -0.04    0.20
   0   5   0    0.24    0.76
   0   5   0   -0.10    0.31
   1  -5   0    2.92    0.48
  -1   5   0    2.48    0.57
   1   5   0    2.83    1.04
  -1   5   0    4.28    0.98
   1   5   0    3.78    0.47
  -2   5   0   23.06    1.80
  -2   5   0   22.90    1.99
   2   5   0   25.26    1.54
   2   5   0   24.97    1.46
   3   5   0   10.48    0.88
   3   5   0    9.78    0.66
  -3   5   0    8.46    1.17
  -3   5   0    9.17    1.28
  -4   5   0    7.76    1.21
  -4   5   0    9.07    1.29
   4   5   0    9.36    0.65
   4   5   0    9.76    0.94
  -5   5   0    1.64    0.93
  -5   5   0    0.95    0.78
   5   5   0    0.11    0.44
  -6   5   0   36.53    2.97
   6   5   0   44.19    2.74
  -6   5   0   38.76    3.10
  -7   5   0    3.54    1.35
   7   5   0    3.24    0.95
  -7   5   0    1.17    1.07
   0   6   0  121.52    6.58
   0   6   0  113.03    7.18
  -1   6   0   31.62    2.16
   1   6   0   34.34    2.02
  -1   6   0   32.47    2.65
   1   6   0   31.22    2.82
   2   6   0    8.16    0.66
  -2   6   0    7.59    1.07
   2   6   0    8.27    0.77
  -2   6   0    7.89    1.39
  -3   6   0   25.35    2.34
  -3   6   0   29.40    2.15
   3   6   0   27.52    1.63
   3   6   0   27.80    1.78
   4   6   0   12.85    1.04
  -4   6   0   12.12    1.72
  -4   6   0    9.81    1.39
   4   6   0   10.24    0.74
  -5   6   0   -2.60    0.66
   5   6   0   -0.17    0.54
  -5   6   0   -0.01    0.80
   6   6   0    2.52    0.75
  -6   6   0    0.08    0.95
  -6   6   0    1.24    1.07
  -7   6   0    1.55    1.21
  -7   6   0    2.22    1.32
   0   7   0   -0.45    0.47
   0   7   0    1.53    1.02
  -1   7   0   31.02    2.20
   1   7   0   31.19    3.01
  -1   7   0   33.35    2.82
   1   7   0   32.64    2.04
  -2   7   0    3.58    1.21
  -2   7   0    4.10    0.85
   2   7   0    2.66    0.52
   2   7   0    3.07    0.49
  -3   7   0    6.14    1.33
   3   7   0    5.66    0.67
  -3   7   0    4.84    1.05
  -4   7   0   -0.73    0.96
   4   7   0    1.19    0.49
  -4   7   0   -0.25    0.80
  -5   7   0   19.35    2.35
   5   7   0   21.50    1.64
  -5   7   0   20.46    2.24
  -6   7   0   -1.65    1.22
  -6   7   0    1.03    1.17
   0   8   0   18.53    2.39
   1   8   0    1.43    1.18
  -1   8   0    0.02    0.56
  -1   8   0    0.21    1.02
   2   8   0    0.28    0.38
  -2   8   0   -0.71    0.96
  -2   8   0   -1.54    0.59
  -3   8   0    5.86    1.25
  -3   8   0    9.66    1.75
  -4   8   0   15.34    1.88
  -4   8   0   16.88    2.39
  -5   8   0    1.22    1.16
  -5   8   0    0.14    1.37
   0   9   0    3.12    1.51
  -1   9   0    5.19    1.61
  -1   9   0    3.99    1.45
  -2   9   0    0.92    1.25
  -2   9   0   -0.64    0.80
  -3   9   0    0.69    1.37
  -8   0   1   -0.46    0.52
   8   0  -1    1.07    0.84
   7   0  -1   10.02    1.41
   6   0  -1   -0.91    0.52
   5   0  -1   16.36    1.58
  -5   0   1   18.08    1.47
  -4   0   1    0.11    0.40
   4   0  -1   -0.46    0.36
  -3   0   1   15.39    1.09
  -3   0   1   15.42    1.12
   3   0  -1   13.39    1.04
   3   0  -1   13.56    1.11
  -2   0   1    0.97    0.35
  -2   0   1    0.52    0.31
   2   0  -1    0.78    0.34
   2   0  -1    0.41    0.32
   1   0  -1    0.71    0.21
   1   0  -1    0.97    0.19
  -1   0   1    0.99    0.21
  -1   0   1    0.84    0.23
  -1   0  -1  105.36    5.36
   1   0   1   95.72    5.36
   1   0   1   96.76    5.35
  -2   0  -1    0.42    0.29
   2   0   1    0.18    0.31
   2   0   1    0.16    0.33
   3   0   1  101.98    5.88
  -3   0  -1  108.59    5.85
   3   0   1  107.07    5.90
  -4   0  -1   -0.03    0.37
   4   0   1   -0.14    0.39
   5   0   1   72.23    4.36
   6   0   1    0.44    0.63
   7   0   1   -0.09    0.69
  -8   0  -1   -0.03    0.61
   8   0   1   -1.29    0.73
  -8   1   1    1.63    0.81
   8   1  -1    2.92    0.98
   7  -1  -1   -0.49    0.64
   7   1  -1   -0.62    0.67
  -7   1   1    0.85    0.58
   6  -1  -1   -0.59    0.55
   6   1  -1   -0.89    0.51
  -6   1   1    0.43    0.64
  -6   1   1    0.02    0.44
   5  -1  -1    1.59    0.60
  -5   1   1    3.03    0.60
   5   1  -1    3.29    0.67
  -5   1   1    3.75    0.77
   4  -1  -1  244.15   13.42
  -4  -1   1  262.26   13.29
  -4   1   1  231.41   13.36
  -4   1   1  243.75   13.33
   4   1  -1  241.72   13.28
   4   1  -1  247.05   13.33
  -4   1   1  249.01   13.37
   3  -1  -1    7.07    0.76
  -3  -1   1    8.45    0.68
   3  -1  -1    7.32    0.86
   3   1  -1    6.61    0.71
  -3   1   1    7.84    0.82
  -3   1   1    7.45    0.79
   3   1  -1    7.04    0.70
  -3   1   1    8.84    0.86
   2  -1  -1  148.00    8.55
   2  -1  -1  164.86    8.54
  -2  -1   1  164.08    8.46
   2   1  -1  157.48    8.47
   2   1  -1  154.07    8.45
  -2   1   1  165.03    8.55
  -2   1   1  163.34    8.56
  -2   1   1  143.37    8.52
   1  -1  -1   11.05    0.71
   1  -1  -1   10.88    0.75
  -1  -1   1    9.99    0.62
  -1   1   1   10.05    0.75
   1   1  -1    9.67    0.61
   1   1  -1    9.86    0.62
  -1   1   1   11.10    0.73
   0  -1   1   94.87    5.33
   0  -1   1  100.42    5.43
   0  -1  -1  110.64    5.45
   0  -1  -1  102.49    5.33
   0   1   1  100.02    5.43
   0   1   1  105.44    5.33
   0   1  -1   89.14    5.42
   0   1  -1   94.32    5.33
  -1  -1  -1   23.57    1.54
   1  -1   1   22.46    1.44
  -1  -1  -1   23.93    1.37
   1  -1   1   22.90    1.43
   1  -1   1   24.89    1.39
  -1   1  -1   23.31    1.40
   1   1   1   24.38    1.38
  -1   1  -1   23.82    1.44
  -1   1  -1   24.41    1.44
   2  -1   1  567.35   29.89
   2  -1   1  534.50   29.87
  -2  -1  -1  571.89   29.80
  -2   1  -1  560.03   29.86
  -2   1  -1  549.14   29.87
  -2   1  -1  573.29   29.81
   2   1   1  568.76   29.81
   3  -1   1   83.54    4.63
  -3  -1  -1   84.32    4.50
   3  -1   1   79.48    4.59
  -3   1  -1   88.39    4.59
  -3   1  -1   79.34    4.49
  -3   1  -1   79.29    4.59
   3   1   1   77.83    4.51
   3   1   1   75.24    4.51
  -4  -1  -1    6.67    0.75
   4  -1   1    8.95    1.01
  -4   1  -1    7.35    0.91
   4   1   1    6.90    0.81
  -4   1  -1    6.99    0.73
  -4   1  -1    7.40    1.04
   4   1   1    6.56    0.80
   5  -1   1    0.11    0.55
  -5   1  -1    1.25    0.47
  -5   1  -1    1.07    0.63
   5   1   1    0.81    0.53
   6  -1   1   -0.05    0.66
   6   1   1    0.50    0.61
  -6   1  -1    0.70    0.52
   7  -1   1    9.97    1.44
   7   1   1   11.70    1.51
  -7   1  -1   12.76    1.30
   8  -1   1    3.34    1.06
  -8   1  -1    3.39    0.92
   8   1   1    4.15    1.21
  -8   2   1    0.44    0.83
   8   2  -1    1.44    0.90
  -7   2   1    0.80    0.80
  -7   2   1    2.50    0.83
   7   2  -1    3.12    0.92
  -6   2   1  120.77    7.04
   6   2  -1  123.75    7.04
  -6   2   1  123.64    7.18
  -5   2   1    9.65    1.02
  -5   2   1    9.73    1.19
   5   2  -1    9.13    1.03
  -4  -2   1   40.94    2.35
   4   2  -1   37.59    2.41
  -4   2   1   38.19    2.47
  -4   2   1   37.18    2.52
   4   2  -1   41.36    2.37
   3  -2  -1   54.25    3.07
  -3  -2   1   53.91    2.92
   3   2  -1   51.68    2.95
  -3   2   1   52.16    3.08
  -3   2   1   51.67    3.11
   3   2  -1   49.42    2.90
  -3   2   1   47.73    3.08
   2  -2  -1    8.93    0.73
  -2  -2   1    7.85    0.57
   2  -2  -1    7.66    0.75
  -2   2   1    6.10    0.74
   2   2  -1    7.12    0.58
  -2   2   1    7.88    0.82
  -2   2   1    7.99    0.78
  -1  -2   1    5.69    0.89
   1  -2  -1    7.22    0.73
   1  -2  -1    6.96    0.58
   1   2  -1    7.08    0.48
   1   2  -1    6.36    0.42
  -1   2   1    6.33    0.61
  -1   2   1    6.35    0.73
   0  -2   1   54.66    2.87
   0  -2  -1   53.31    3.10
   0  -2  -1   54.83    2.87
   0  -2   1   56.26    3.13
   0   2   1   51.88    3.11
   0   2   1   54.05    2.88
   0   2  -1   45.91    2.88
   0   2  -1   48.19    3.11
   1  -2   1   62.35    3.41
   1  -2   1   57.74    3.35
  -1  -2  -1   60.36    3.57
  -1   2  -1   63.30    3.39
   1   2   1   60.13    3.29
  -1   2  -1   57.99    3.42
  -1   2  -1   59.68    3.38
   1   2   1   56.40    3.57
   2  -2   1    3.68    0.61
   2  -2   1    4.96    0.64
  -2  -2  -1    4.35    0.85
  -2  -2  -1    5.31    0.50
   2  -2   1    5.85    0.57
   2   2   1    5.55    0.53
  -2   2  -1    4.61    0.60
  -2   2  -1    4.54    0.63
  -2   2  -1    5.89    0.69
   3  -2   1   41.91    2.55
  -3  -2  -1   44.17    2.42
   3  -2   1   41.37    2.60
  -3   2  -1   40.65    2.54
   3   2   1   41.34    2.43
  -3   2  -1   40.91    2.47
  -3   2  -1   36.44    2.53
   4  -2   1  136.76    7.80
   4   2   1  138.62    7.64
   4   2   1  137.74    7.62
  -4   2  -1  134.49    7.77
  -4   2  -1  143.31    7.67
   5  -2   1    0.87    0.66
   5   2   1    1.13    0.54
  -5   2  -1    0.63    0.62
  -5   2  -1    0.87    0.50
   6  -2   1    0.57    0.75
  -6   2  -1   -0.12    0.48
   6   2   1    0.42    0.56
  -6   2  -1   -0.03    0.64
   7  -2   1    1.11    0.83
  -7   2  -1    0.11    0.64
   7   2   1    1.15    0.77
   8   2   1    2.13    0.96
  -8   2  -1    3.78    1.03
  -8   3   1    8.95    1.55
  -8   3   1    8.38    1.38
   8   3  -1   11.73    1.53
   7   3  -1    1.70    0.81
  -7   3   1   -0.13    0.82
  -7   3   1   -0.29    0.70
   6   3  -1   10.64    1.23
  -6   3   1    8.72    1.24
  -6   3   1   11.04    1.46
  -5   3   1    1.43    0.68
   5   3  -1    0.31    0.44
  -5   3   1    1.11    0.64
  -4  -3   1    0.34    0.27
   4   3  -1    0.61    0.37
   4   3  -1   -0.32    0.27
  -4   3   1    0.47    0.50
  -4   3   1   -0.48    0.45
   3  -3  -1    6.66    0.82
  -3  -3   1    4.94    0.50
   3  -3  -1    5.66    0.70
  -3  -3   1    4.99    1.07
   3   3  -1    4.72    0.49
  -3   3   1    4.98    0.72
   3   3  -1    4.59    0.52
  -3   3   1    3.78    0.70
  -3   3   1    6.54    0.84
   2  -3  -1    0.64    0.43
   2  -3  -1    1.18    0.37
  -2  -3   1    1.16    0.71
  -2   3   1    1.03    0.43
   2   3  -1    0.64    0.24
  -2   3   1    1.73    0.55
  -2   3   1    0.63    0.39
   2   3  -1    0.62    0.14
   1  -3  -1  123.18    6.38
   1  -3  -1  123.53    6.18
  -1  -3   1  117.80    6.51
  -1   3   1  109.85    6.18
   1   3  -1  106.47    6.05
  -1   3   1  107.40    6.35
   1   3  -1  101.13    6.47
   0  -3   1   13.23    1.21
   0  -3  -1   12.68    1.20
   0  -3   1   12.96    0.79
   0  -3  -1   11.54    0.78
   0   3   1   11.39    0.81
   0   3  -1   12.03    1.24
   0   3   1   11.55    1.23
   0   3  -1   10.91    0.84
  -1  -3  -1  111.65    6.31
   1  -3   1  118.01    6.17
   1  -3   1  123.59    6.02
   1   3   1   96.80    6.29
  -1   3  -1  105.70    6.17
  -1   3  -1  102.00    6.01
   1   3   1  111.88    5.89
  -1   3  -1  102.88    6.01
   2  -3   1    0.92    0.39
  -2  -3  -1   -0.11    0.57
   2  -3   1    0.52    0.40
  -2   3  -1    0.57    0.47
   2   3   1    0.37    0.27
  -2   3  -1    0.08    0.40
  -2   3  -1    0.11    0.37
   3  -3   1   13.02    1.09
  -3  -3  -1   11.51    0.89
   3  -3   1   13.68    1.05
  -3  -3  -1   12.07    1.49
  -3   3  -1   11.31    1.09
  -3   3  -1   14.76    1.16
  -3   3  -1   11.22    1.11
   3   3   1   10.97    0.94
   4   3   1    8.24    0.79
  -4   3  -1    7.84    0.98
   4   3   1    8.65    0.88
  -4   3  -1    8.32    1.08
  -5   3  -1    1.95    0.72
  -5   3  -1    0.90    0.57
   5   3   1    1.02    0.54
   6   3   1   11.08    1.25
  -6   3  -1   11.81    1.34
  -6   3  -1   10.53    1.47
  -7   3  -1   10.16    1.55
   7   3   1    7.16    1.19
  -7   3  -1    7.78    1.20
   8   3   1    2.91    1.03
  -8   3  -1    0.82    0.87
  -8   4   1    2.02    1.11
   8   4  -1    5.37    1.24
  -8   4   1    2.66    1.17
  -7   4   1    2.10    1.03
  -7   4   1    3.13    1.21
   7   4  -1    3.99    0.90
  -6   4   1   36.78    2.68
   6   4  -1   39.45    2.53
  -6   4   1   33.82    2.74
   5   4  -1   11.94    1.09
  -5   4   1   10.92    1.37
  -5   4   1   10.68    1.39
  -4  -4   1   -0.09    0.28
  -4   4   1    0.39    0.59
  -4   4   1    0.09    0.56
   4   4  -1    0.29    0.35
   4   4  -1    0.47    0.36
   3   4  -1    4.58    0.36
  -3   4   1    4.05    0.83
   3   4  -1    4.90    0.54
  -3   4   1    4.14    0.79
   2  -4  -1    6.85    0.91
  -2  -4   1    7.01    1.36
   2  -4  -1    5.90    0.70
   2   4  -1    5.97    0.45
  -2   4   1    5.99    0.76
   2   4  -1    5.72    0.55
  -2   4   1    5.69    0.91
  -1  -4   1   19.49    1.09
   1  -4  -1   19.72    1.55
   1  -4  -1   19.44    1.25
  -1  -4   1   18.17    1.68
  -1   4   1   15.47    1.57
  -1   4   1   17.33    1.30
   1   4  -1   16.00    1.74
   1   4  -1   19.37    1.15
   0  -4  -1   10.11    0.72
   0  -4   1   11.07    0.73
   0  -4  -1   12.45    1.34
   0  -4   1   10.47    1.26
   0   4  -1    8.89    1.28
   0   4   1   10.63    1.35
   0   4   1   10.37    0.78
   0   4  -1    8.70    0.79
   1  -4   1    1.93    0.61
  -1  -4  -1    1.73    0.76
   1  -4   1    2.35    0.42
   1   4   1    1.52    0.83
  -1   4  -1    1.24    0.44
  -1   4  -1    1.79    0.69
   1   4   1    1.95    0.31
   2  -4   1    3.54    1.01
  -2  -4  -1    2.33    0.85
   2  -4   1    3.07    0.51
   2   4   1    1.88    0.28
  -2   4  -1    3.05    0.72
  -2   4  -1    2.08    0.58
   2   4   1    2.36    0.40
  -2   4  -1    1.52    0.52
   3   4   1    2.79    0.49
  -3   4  -1    3.06    0.74
  -3   4  -1    1.85    0.65
   4  -4   1   26.30    1.89
  -4  -4  -1   25.63    1.63
  -4   4  -1   21.72    1.89
   4   4   1   25.32    1.67
  -4   4  -1   23.04    1.90
  -5   4  -1   14.50    1.51
   5   4   1   13.92    1.22
  -5   4  -1   10.11    1.44
  -6   4  -1    7.22    1.13
  -6   4  -1    5.91    1.25
   6   4   1    6.84    1.00
   7   4   1    1.02    0.79
  -7   4  -1    1.86    0.97
  -7   4  -1    0.96    0.87
   8   4   1   32.24    2.68
   7   5  -1   14.57    1.55
  -7   5   1   12.91    1.83
  -7   5   1   13.30    1.87
   6   5  -1    2.57    0.75
  -6   5   1    3.33    1.13
  -6   5   1    1.16    0.92
  -5   5   1    5.08    1.06
   5   5  -1    4.54    0.72
  -5   5   1    4.73    1.07
  -4   5   1   45.47    3.26
  -4   5   1   48.35    3.22
   4   5  -1   50.56    2.62
   4   5  -1   48.16    2.82
   4   5  -1   43.63    2.70
  -3   5   1   49.50    3.35
  -3   5   1   55.04    3.58
   3   5  -1   55.09    3.08
   3   5  -1   53.64    2.93
   2   5  -1   -0.03    0.24
  -2   5   1   -0.03    0.50
  -2   5   1    0.64    0.69
   2   5  -1   -0.05    0.17
   1  -5  -1   77.62    3.98
  -1  -5   1   71.97    3.81
   1   5  -1   68.01    3.87
  -1   5   1   68.39    4.02
  -1   5   1   65.93    4.38
   1   5  -1   59.39    4.50
   0  -5  -1    8.27    0.62
   0  -5   1    8.58    0.63
   0   5  -1    6.11    0.73
   0   5   1    7.30    0.74
   0   5  -1    4.80    1.10
   0   5   1    4.84    1.14
   1  -5   1   27.25    1.63
  -1   5  -1   22.88    1.70
   1   5   1   23.29    2.24
   1   5   1   25.02    1.52
  -1   5  -1   21.93    2.07
  -2   5  -1   31.86    2.53
  -2   5  -1   32.42    2.28
   2   5   1   34.40    1.98
  -2   5  -1   36.79    2.47
   2   5   1   35.19    2.08
  -3   5  -1    0.95    0.74
   3   5   1    1.25    0.26
  -3   5  -1    1.00    0.67
   3   5   1    1.38    0.43
  -4   5  -1    2.15    0.82
   4   5   1    3.69    0.60
  -4   5  -1    1.72    0.80
   4   5   1    2.94    0.35
   5   5   1   12.73    1.25
  -5   5  -1   13.09    1.67
  -5   5  -1   15.47    1.70
   6   5   1    0.90    0.63
  -6   5  -1    2.31    0.97
  -6   5  -1    3.01    1.05
  -7   5  -1   -0.22    0.94
  -7   5  -1   -1.26    0.89
   7   5   1   -0.55    0.73
  -7   6   1    1.86    1.18
  -7   6   1    2.92    1.33
  -6   6   1    0.01    0.86
  -6   6   1    0.47    0.98
   6   6  -1   -0.24    0.53
  -5   6   1   10.50    1.52
  -5   6   1   10.93    1.70
   5   6  -1   11.06    1.11
  -4   6   1    5.40    1.21
   4   6  -1    6.48    0.48
   4   6  -1    5.18    0.69
  -4   6   1    5.54    1.11
   3   6  -1   17.66    1.09
   3   6  -1   16.32    1.24
  -3   6   1   17.92    1.66
  -3   6   1   21.38    2.16
  -2   6   1   22.13    1.72
  -2   6   1   22.50    2.09
   2   6  -1   23.26    1.42
   2   6  -1   21.65    1.45
  -1   6   1    0.36    0.50
   1   6  -1    0.78    0.35
  -1   6   1    1.00    0.94
   1   6  -1    0.14    0.92
   0  -6  -1    2.75    0.43
   0  -6   1    3.02    0.43
   0   6  -1    2.13    0.53
   0   6   1    1.70    1.02
   0   6   1    2.19    0.51
   0   6  -1    1.73    0.93
   1  -6   1    6.40    0.72
  -1   6  -1    6.72    0.91
  -1   6  -1    6.00    1.25
   1   6   1    5.98    1.41
   1   6   1    5.85    0.65
  -2   6  -1   35.34    2.48
   2   6   1   35.59    2.12
  -2   6  -1   33.53    2.75
   2   6   1   38.63    2.23
  -3   6  -1   16.73    1.63
   3   6   1   15.22    1.13
   3   6   1   13.34    0.94
  -3   6  -1   13.95    1.72
  -4   6  -1    8.42    1.45
   4   6   1    6.34    0.81
  -4   6  -1    5.40    1.16
   4   6   1    6.25    0.68
  -5   6  -1    3.05    1.01
   5   6   1    3.08    0.68
  -5   6  -1    2.40    1.08
   6   6   1    0.84    0.65
  -6   6  -1    0.24    0.91
  -6   6  -1   -0.73    0.91
  -6   7   1   -0.20    1.21
  -6   7   1    1.72    1.09
  -5   7   1    1.84    1.10
  -5   7   1    2.96    1.24
  -4   7   1    2.93    0.99
   4   7  -1    3.61    0.59
  -4   7   1    2.44    1.15
  -3   7   1    7.62    1.52
  -3   7   1    6.60    1.20
   3   7  -1    5.96    0.71
   2   7  -1   16.59    1.14
  -2   7   1   13.00    1.49
  -2   7   1   15.04    1.97
  -1   7   1    3.30    0.76
  -1   7   1    6.25    1.38
   1   7  -1    6.42    1.52
   1   7  -1    3.58    0.63
   0  -7   1   77.78    3.79
   0   7   1   62.60    3.86
   0   7  -1   59.23    3.86
   0   7   1   59.69    4.56
   0   7  -1   65.22    4.63
  -1   7  -1    2.06    0.72
   1   7   1    3.17    0.52
  -1   7  -1    1.69    1.02
   1   7   1    3.49    1.39
   2   7   1   31.51    2.02
  -2   7  -1   30.06    2.33
  -2   7  -1   33.78    2.86
  -3   7  -1    4.15    1.08
  -3   7  -1    5.96    1.43
   3   7   1    5.99    0.73
  -4   7  -1    6.26    1.29
  -4   7  -1    9.03    1.64
   4   7   1    9.57    1.01
  -5   7  -1    0.84    1.04
   5   7   1   -0.19    0.53
  -5   7  -1   -1.49    1.03
  -6   7  -1    1.52    1.15
  -6   7  -1    0.36    1.36
  -5   8   1   16.26    2.24
  -5   8   1   20.78    2.55
  -4   8   1   11.04    1.63
  -4   8   1   10.93    1.91
   3   8  -1   28.07    1.96
  -3   8   1   25.73    2.28
  -3   8   1   25.84    2.97
  -2   8   1   18.32    2.37
   2   8  -1   16.87    1.25
  -2   8   1   14.62    1.64
  -1   8   1   -0.53    0.59
  -1   8   1    2.21    1.25
   0   8  -1    3.75    1.39
   0   8   1    3.55    1.34
  -1   8  -1   17.00    1.87
  -1   8  -1   21.87    2.55
   1   8   1   24.24    2.93
  -2   8  -1    5.06    1.41
  -2   8  -1    5.47    1.05
   2   8   1    5.96    0.77
   3   8   1   17.90    1.36
  -3   8  -1   15.93    2.35
  -3   8  -1   14.83    1.83
   4   8   1    2.08    0.96
  -4   8  -1    1.42    1.01
  -4   8  -1    2.13    1.24
  -5   8  -1    1.08    1.39
  -5   8  -1    1.34    1.13
  -3   9   1    4.60    1.62
  -2   9   1    1.62    1.33
  -1   9   1   18.81    2.55
   0   9  -1    1.84    1.30
   0   9   1    2.57    1.25
   1   9   1    0.48    1.17
  -1   9  -1    3.23    1.50
   2   9   1    0.14    0.50
  -2   9  -1    1.12    1.31
  -3   9  -1    1.44    1.46
  -8   0   2   19.16    1.82
   8   0  -2   22.84    2.08
   7   0  -2    0.57    0.77
   6   0  -2   11.65    1.38
  -6   0   2    9.68    1.18
  -5   0   2   -0.31    0.46
   5   0  -2    0.22    0.51
  -4   0   2   83.69    4.76
  -4   0   2   83.78    4.74
   4   0  -2   82.60    4.81
   3   0  -2    0.31    0.33
   3   0  -2    0.07    0.37
  -3   0   2    0.30    0.35
  -3   0   2    0.41    0.36
   2   0  -2 1000.00   49.78
  -2   0   2  980.89   49.80
  -2   0   2  829.75   49.76
   2   0  -2  944.93   49.81
  -1   0   2    0.08    0.15
   1   0  -2   -0.06    0.12
   0   0   2  101.29    5.29
   0   0   2   96.51    5.28
  -1   0  -2    0.28    0.22
   1   0   2    0.16    0.21
  -2   0  -2   99.93    5.31
   2   0   2   96.36    5.35
   2   0   2   94.14    5.32
  -3   0  -2    0.11    0.30
   3   0   2    0.17    0.34
   3   0   2    0.05    0.37
  -4   0  -2    6.24    0.74
   4   0   2    4.80    0.73
   5   0   2   -0.04    0.50
   6   0   2    4.08    0.87
   7   0   2   -0.28    0.63
   8   0   2   10.65    1.61
  -8   0  -2    9.64    1.29
  -8   1   2    0.96    0.76
   8   1  -2    1.51    0.93
  -7   1   2    4.87    1.05
   7   1  -2    5.04    1.10
  -7   1   2    5.33    0.98
   6  -1  -2   12.58    1.47
   6   1  -2   14.86    1.45
  -6   1   2   12.06    1.39
  -6   1   2   11.25    1.20
   5  -1  -2    4.08    0.84
  -5   1   2    4.01    0.77
   5   1  -2    2.60    0.66
  -5   1   2    3.77    0.68
   4  -1  -2  132.09    7.53
  -4  -1   2  133.37    7.39
  -4  -1   2  138.54    7.37
  -4   1   2  136.59    7.48
  -4   1   2  135.49    7.46
  -4   1   2  131.14    7.47
   4   1  -2  126.99    7.42
   4   1  -2  137.98    7.38
  -3  -1   2    4.38    0.53
  -3  -1   2    4.80    0.52
   3  -1  -2    5.40    0.60
   3   1  -2    3.21    0.52
  -3   1   2    4.97    0.66
   3   1  -2    4.59    0.50
  -3   1   2    4.38    0.62
  -3   1   2    5.42    0.67
   2  -1  -2  208.03   10.69
  -2  -1   2  189.92   10.60
  -2  -1   2  203.36   10.62
  -2   1   2  204.06   10.73
  -2   1   2  178.09   10.67
   2   1  -2  202.48   10.64
   2   1  -2  204.64   10.60
  -2   1   2  197.42   10.73
  -1  -1   2   60.99    3.19
   1  -1  -2   59.51    3.34
  -1  -1   2   59.16    3.20
   1  -1  -2   60.12    3.28
   1   1  -2   61.50    3.21
  -1   1   2   59.91    3.35
  -1   1   2   55.78    3.27
   0  -1  -2   13.10    0.75
   0  -1   2   11.62    0.76
   0  -1   2   12.55    0.74
   0  -1   2   12.14    0.91
   0  -1  -2   12.28    0.87
   0   1   2   12.04    0.88
   0   1  -2   12.78    0.73
   0   1   2   13.16    0.75
   1  -1   2    4.21    0.39
  -1  -1  -2    5.11    0.61
   1  -1   2    3.30    0.46
   1  -1   2    4.09    0.46
  -1  -1  -2    4.07    0.40
  -1   1  -2    4.01    0.40
   1   1   2    3.21    0.56
   1   1   2    3.41    0.38
  -1   1  -2    4.71    0.46
  -1   1  -2    3.86    0.49
   2  -1   2    8.05    0.81
   2  -1   2    9.68    0.86
  -2  -1  -2    9.88    0.71
   2   1   2    8.82    0.72
  -2   1  -2    8.59    0.66
  -2   1  -2    8.95    0.84
  -2   1  -2    9.94    0.78
   3  -1   2    5.78    0.74
   3  -1   2    5.84    0.75
  -3  -1  -2    6.10    0.64
   3   1   2    6.49    0.70
  -3   1  -2    5.35    0.67
   3   1   2    5.57    0.68
  -3   1  -2    6.46    0.79
  -3   1  -2    6.63    0.59
  -4  -1  -2   11.73    0.98
   4  -1   2   14.19    1.21
  -4   1  -2   11.90    1.23
  -4   1  -2   13.65    1.09
  -4   1  -2   11.36    0.96
   4   1   2   11.81    1.06
   5  -1   2   65.84    4.13
  -5   1  -2   67.30    3.93
   5   1   2   68.33    4.06
   6  -1   2    7.40    1.19
   6   1   2    7.88    1.18
  -6   1  -2    8.64    1.01
   7  -1   2   38.08    2.75
   7   1   2   34.86    2.67
  -7   1  -2   33.01    2.41
   8  -1   2    0.59    0.86
   8   1   2    1.76    0.97
  -8   1  -2    1.22    0.71
  -8   2   2   16.19    1.88
   8   2  -2   17.44    1.90
  -8   2   2   15.29    1.94
  -7   2   2    1.47    0.70
  -7   2   2    0.03    0.78
   7   2  -2    2.30    0.74
  -6   2   2   32.67    2.62
  -6   2   2   42.05    2.64
   6   2  -2   36.51    2.59
  -5   2   2    1.37    0.63
  -5   2   2    0.50    0.55
   5   2  -2    0.44    0.47
  -4  -2   2   26.56    1.67
   4   2  -2   27.39    1.69
   4   2  -2   28.29    1.78
  -4   2   2   25.47    1.87
  -4   2   2   27.27    1.92
  -3  -2   2   12.68    0.88
   3  -2  -2   13.72    1.04
  -3   2   2   12.00    1.09
   3   2  -2   12.93    0.88
  -3   2   2   13.83    1.15
  -3   2   2   12.47    1.09
   3   2  -2   13.09    0.95
   2  -2  -2  116.88    6.00
  -2  -2   2  110.42    5.86
   2  -2  -2  115.46    6.07
  -2   2   2  105.68    6.06
  -2   2   2  104.07    6.00
   2   2  -2  105.92    5.87
   2   2  -2  104.96    5.82
  -1  -2   2    8.03    1.08
   1  -2  -2   11.42    0.73
   1  -2  -2   12.07    0.93
   1   2  -2    8.53    0.57
  -1   2   2    9.77    0.92
  -1   2   2    8.92    0.73
   0  -2   2  131.10    8.35
   0  -2  -2  167.48    8.36
   0  -2  -2  172.33    8.57
   0  -2   2  163.70    8.57
   0   2   2  159.06    8.37
   0   2   2  162.51    8.57
   0   2  -2  143.59    8.55
   0   2  -2  150.99    8.37
   1  -2   2   23.18    1.49
  -1  -2  -2   26.11    1.73
   1  -2   2   23.30    1.51
   1  -2   2   25.28    1.53
  -1   2  -2   23.19    1.56
  -1   2  -2   25.61    1.49
   1   2   2   20.12    1.71
   1   2   2   24.63    1.44
  -1   2  -2   23.35    1.50
  -2  -2  -2   -0.08    0.52
   2  -2   2   -0.04    0.27
   2  -2   2   -0.15    0.37
   2  -2   2    0.09    0.38
  -2  -2  -2    0.06    0.26
   2   2   2    0.18    0.26
  -2   2  -2    0.05    0.33
  -2   2  -2    0.09    0.37
  -2   2  -2    0.06    0.36
   3  -2   2   65.24    3.98
   3  -2   2   66.47    4.02
  -3  -2  -2   68.53    4.24
  -3  -2  -2   74.21    3.87
  -3   2  -2   66.48    4.00
  -3   2  -2   69.56    3.96
   3   2   2   69.83    3.88
  -3   2  -2   65.93    3.87
   4  -2   2    0.16    0.49
  -4  -2  -2    0.65    0.33
  -4   2  -2    0.17    0.55
  -4   2  -2    0.83    0.41
   4   2   2    0.63    0.40
   4   2   2    0.06    0.36
   5  -2   2   19.66    1.87
  -5   2  -2   23.25    1.82
   5   2   2   22.48    1.70
  -5   2  -2   22.57    1.63
   6  -2   2    0.96    0.77
   6   2   2    0.16    0.60
  -6   2  -2    2.37    0.62
   7  -2   2   14.65    1.81
   7   2   2    8.95    1.27
   8  -2   2    4.22    1.13
   8   2   2    0.96    0.95
  -8   2  -2    1.87    0.84
  -8   3   2   54.62    3.73
  -8   3   2   48.78    3.79
   8   3  -2   51.89    3.66
  -7   3   2    6.77    1.27
  -7   3   2    6.57    1.28
   7   3  -2    7.66    1.21
  -6   3   2    8.74    1.26
  -6   3   2    6.00    1.13
   6   3  -2    8.03    1.03
  -5  -3   2    6.52    0.73
  -5   3   2    7.49    1.09
   5   3  -2    5.10    0.77
  -5   3   2    8.11    1.11
  -4  -3   2   43.04    2.36
   4   3  -2   37.48    2.46
  -4   3   2   40.05    2.63
   4   3  -2   39.64    2.42
  -4   3   2   38.05    2.61
   3  -3  -2    6.30    0.81
  -3  -3   2    5.57    0.51
   3  -3  -2    6.82    0.78
  -3   3   2    4.53    0.75
   3   3  -2    5.46    0.56
  -3   3   2    5.93    0.84
  -3   3   2    6.08    0.79
   3   3  -2    5.45    0.48
  -2  -3   2   22.01    1.88
   2  -3  -2   23.76    1.48
   2  -3  -2   23.39    1.59
  -2   3   2   21.86    1.53
  -2   3   2   22.62    1.63
   2   3  -2   22.29    1.31
   2   3  -2   21.07    1.22
   1  -3  -2   11.17    0.81
  -1  -3   2    9.86    0.61
   1  -3  -2   13.26    1.06
  -1  -3   2   11.68    1.29
  -1   3   2   10.22    0.81
  -1   3   2   11.63    1.10
   1   3  -2    9.21    0.66
   0  -3   2  105.97    5.45
   0  -3  -2  110.64    5.79
   0  -3   2  100.22    5.75
   0  -3  -2  105.27    5.45
   0   3   2   92.80    5.75
   0   3  -2   94.52    5.47
   0   3  -2   91.52    5.76
   0   3   2  100.93    5.47
   1  -3   2   32.65    2.00
  -1  -3  -2   31.22    2.18
   1  -3   2   31.91    1.86
   1   3   2   30.29    1.73
  -1   3  -2   30.70    1.87
  -1   3  -2   27.66    2.05
   1   3   2   27.93    2.19
  -1   3  -2   29.10    1.88
  -2  -3  -2   28.07    1.99
   2  -3   2   22.82    1.63
   2  -3   2   24.32    1.64
  -2   3  -2   25.70    1.72
  -2   3  -2   21.88    1.66
   2   3   2   25.97    1.55
  -2   3  -2   25.96    1.67
   3  -3   2   12.15    1.11
  -3  -3  -2   12.88    0.94
  -3  -3  -2   12.77    1.52
   3  -3   2   12.92    1.00
  -3   3  -2   11.90    1.07
  -3   3  -2   11.45    1.08
   3   3   2   11.78    0.94
  -3   3  -2   12.01    1.14
   4  -3   2    1.59    0.67
  -4   3  -2   -0.07    0.46
  -4   3  -2    0.04    0.50
   4   3   2    0.06    0.37
   5  -3   2   -0.36    0.65
   5   3   2    0.08    0.49
  -5   3  -2    0.19    0.66
  -5   3  -2   -0.03    0.46
   6  -3   2    0.31    0.74
  -6   3  -2   -0.20    0.71
   6   3   2   -0.92    0.48
  -6   3  -2   -0.15    0.51
   7   3   2    4.10    1.00
  -7   3  -2    4.27    0.94
   8   3   2   -0.61    0.80
  -8   4   2    4.43    1.24
  -8   4   2    6.02    1.49
   8   4  -2    5.58    1.27
   7   4  -2   11.72    1.40
  -7   4   2    9.16    1.48
  -7   4   2   14.46    1.77
  -6   4   2    1.17    0.79
  -6   4   2    2.73    0.92
   6   4  -2    2.51    0.68
  -5  -4   2    7.33    0.82
  -5   4   2    7.58    1.20
   5   4  -2    8.66    0.93
  -5   4   2    6.96    1.14
  -4  -4   2    3.53    0.48
  -4   4   2    2.46    0.77
   4   4  -2    3.40    0.52
   4   4  -2    3.79    0.61
  -4   4   2    3.33    0.82
   3   4  -2    2.16    0.20
  -3   4   2    0.71    0.52
   3   4  -2    2.13    0.27
  -3   4   2    2.81    0.75
   3   4  -2    2.56    0.39
  -2  -4   2   10.96    1.64
   2  -4  -2   12.26    1.19
   2  -4  -2   14.84    1.05
   2   4  -2   13.53    0.77
  -2   4   2   11.20    1.07
   2   4  -2   12.09    0.85
  -2   4   2   11.70    1.26
  -1  -4   2    3.03    0.28
   1  -4  -2    2.87    0.71
  -1  -4   2    2.49    0.78
   1  -4  -2    3.95    0.48
  -1   4   2    2.70    0.79
  -1   4   2    3.44    0.55
   1   4  -2    2.42    0.37
   0  -4  -2    0.51    0.24
   0  -4  -2    0.18    0.56
   0  -4   2    0.77    0.26
   0  -4   2    1.68    0.73
   0   4  -2    0.98    0.67
   0   4  -2    0.39    0.32
   0   4   2    1.42    0.71
   0   4   2    0.58    0.30
  -1  -4  -2   71.27    4.08
   1  -4   2   71.84    3.89
   1  -4   2   68.38    3.63
  -1   4  -2   61.72    3.66
   1   4   2   61.05    3.51
   1   4   2   55.14    4.01
  -1   4  -2   57.72    3.64
  -1   4  -2   62.32    3.94
  -2  -4  -2   40.62    2.81
   2  -4   2   45.31    2.45
   2  -4   2   40.94    2.49
   2   4   2   35.19    2.26
   2   4   2   34.67    2.80
  -2   4  -2   38.17    2.42
  -2   4  -2   35.58    2.42
  -2   4  -2   36.15    2.57
   2   4   2   38.13    2.18
   3  -4   2   22.19    1.60
  -3   4  -2   17.83    1.62
  -3   4  -2   20.92    1.64
   3   4   2   21.63    1.43
   4  -4   2    0.14    0.47
   4   4   2   -0.25    0.37
  -4   4  -2   -0.08    0.61
  -4   4  -2   -0.08    0.50
  -5   4  -2   -0.70    0.53
   5   4   2   -0.06    0.47
  -5   4  -2   -0.26    0.63
   6   4   2   16.77    1.50
  -6   4  -2   14.54    1.78
  -6   4  -2   15.07    1.68
   7   4   2    0.00    0.76
  -7   4  -2    0.19    0.96
  -7   4  -2    0.22    0.83
   8   4   2    1.16    0.98
  -7   5   2    0.01    1.03
   7   5  -2    0.48    0.73
  -7   5   2    2.31    1.10
   6   5  -2   -1.01    0.46
  -6   5   2   -0.07    0.78
  -6   5   2   -1.39    0.71
  -5   5   2    0.07    0.76
   5   5  -2    0.52    0.43
  -5   5   2    0.12    0.73
   5   5  -2    0.10    0.15
   4   5  -2   23.12    1.32
   4   5  -2   25.11    1.56
  -4   5   2   20.36    1.89
  -4   5   2   26.34    2.14
   3   5  -2    4.89    0.37
   3   5  -2    5.32    0.55
  -3   5   2    4.28    0.84
  -3   5   2    5.13    1.01
   2   5  -2   10.99    0.78
  -2   5   2   10.35    1.08
   2   5  -2    9.83    0.71
  -2   5   2   13.41    1.49
  -1  -5   2    1.38    0.23
   1  -5  -2    1.51    0.39
  -1   5   2    0.89    0.44
  -1   5   2    0.82    0.76
   1   5  -2    1.42    0.35
   0  -5   2    0.19    0.22
   0  -5  -2    0.09    0.22
   0   5   2    0.01    0.32
   0   5   2   -0.16    0.74
   0   5  -2   -0.79    0.74
   0   5  -2   -0.05    0.34
   1  -5   2   30.35    1.79
  -1   5  -2   30.22    1.90
  -1   5  -2   27.19    1.89
  -1   5  -2   24.76    2.19
   1   5   2   27.66    1.70
   1   5   2   24.15    2.32
   2   5   2    8.84    1.49
  -2   5  -2    7.05    0.92
  -2   5  -2   10.38    1.12
   2   5   2   10.55    0.83
  -2   5  -2    7.79    1.20
   2   5   2    8.37    0.68
   3   5   2    6.59    0.56
   3   5   2    7.47    0.77
  -3   5  -2    6.56    1.18
  -3   5  -2    7.40    1.09
  -4   5  -2   73.37    4.60
   4   5   2   76.01    4.33
  -4   5  -2   73.21    4.64
  -5   5  -2    6.66    1.20
  -5   5  -2    6.99    1.21
   5   5   2    7.48    0.94
  -6   5  -2    4.02    1.07
   6   5   2    6.23    0.98
  -6   5  -2    5.47    1.24
  -7   5  -2    5.20    1.22
  -7   5  -2    3.99    1.21
   7   5   2    5.66    1.17
  -7   6   2    3.36    1.26
  -7   6   2    2.71    1.29
  -6   6   2    1.08    1.01
  -6   6   2    0.09    0.84
  -5   6   2   11.44    1.75
   5   6  -2   12.10    1.16
  -5   6   2    8.50    1.42
  -4   6   2   -0.03    0.65
   4   6  -2    0.01    0.37
  -4   6   2    0.14    0.82
   3   6  -2    5.15    0.45
  -3   6   2    6.64    1.29
  -3   6   2    4.07    0.92
   3   6  -2    6.51    0.63
  -2   6   2   33.52    2.67
   2   6  -2   32.35    1.93
  -2   6   2   31.60    2.24
   2   6  -2   33.20    1.95
  -1  -6   2   67.33    3.32
  -1   6   2   59.53    3.57
  -1   6   2   50.41    3.97
   1   6  -2   55.35    3.41
   0  -6  -2    4.63    0.54
   0  -6   2    3.61    0.47
   0   6   2    3.41    0.60
   0   6   2    3.89    1.17
   0   6  -2    2.55    0.61
   0   6  -2    4.29    1.14
   1  -6   2   12.19    1.01
  -1   6  -2   11.10    1.17
   1   6   2    9.59    0.87
   1   6   2    8.09    1.59
  -1   6  -2   12.69    1.71
  -2   6  -2   19.30    1.99
   2   6   2   19.73    1.24
   2   6   2   15.55    2.13
  -2   6  -2   17.18    1.55
   2   6   2   18.70    1.35
  -3   6  -2    2.42    0.83
   3   6   2    3.32    0.43
   3   6   2    2.98    0.57
  -3   6  -2    1.91    0.95
  -4   6  -2    7.87    1.21
  -4   6  -2    8.79    1.47
   4   6   2    7.00    0.87
  -5   6  -2    0.16    0.97
   5   6   2   -0.31    0.49
  -5   6  -2   -0.06    0.78
   6   6   2    7.21    1.09
  -6   6  -2    4.66    1.32
  -6   6  -2    4.40    1.35
  -6   7   2   -0.26    1.01
  -6   7   2   -1.87    1.17
  -5   7   2   -1.16    0.77
  -5   7   2   -1.08    0.96
   4   7  -2    1.43    0.50
  -4   7   2    0.35    1.01
  -4   7   2    1.21    0.95
  -3   7   2   24.81    2.66
  -3   7   2   23.07    1.99
   3   7  -2   24.85    1.61
   2   7  -2   16.67    1.13
   2   7  -2   15.20    1.11
  -2   7   2   12.91    1.47
  -2   7   2   16.83    2.06
   1   7  -2   19.70    1.40
  -1   7   2   18.34    2.23
  -1   7   2   19.31    1.58
   0  -7   2    1.80    0.42
   0   7   2    3.13    1.26
   0   7   2    2.17    0.56
   0   7  -2    1.71    1.05
   0   7  -2    2.18    0.59
  -1   7  -2   18.12    2.18
   1   7   2   16.81    1.24
  -1   7  -2   16.18    1.45
   1   7   2   13.95    2.16
  -2   7  -2   -0.18    0.67
   2   7   2    0.01    0.29
   2   7   2    0.61    0.41
  -2   7  -2   -0.27    0.86
  -3   7  -2   10.01    1.33
   3   7   2    8.44    0.93
  -3   7  -2    8.45    1.55
   4   7   2    5.48    0.81
  -4   7  -2    5.84    1.42
  -4   7  -2    6.17    1.29
  -5   7  -2    3.51    1.20
  -5   7  -2    4.05    1.34
   5   7   2    3.39    0.77
  -6   7  -2    0.37    1.38
  -6   7  -2   -1.33    1.07
  -5   8   2    1.38    1.14
  -5   8   2    3.34    1.60
  -4   8   2    8.11    1.82
  -4   8   2    7.55    1.42
  -3   8   2   -0.06    0.83
  -3   8   2    0.14    1.06
  -2   8   2   17.91    2.40
   2   8  -2   18.01    1.25
  -2   8   2   13.21    1.56
  -1   8   2    1.14    0.62
  -1   8   2    0.82    0.93
   0   8  -2   16.52    2.26
   0   8   2   15.38    1.37
   0   8   2   14.88    2.22
  -1   8  -2    5.51    1.48
   1   8   2    2.33    1.40
  -2   8  -2    9.95    1.36
   2   8   2   12.70    1.12
  -2   8  -2   14.80    2.17
   3   8   2    2.01    0.59
  -3   8  -2    3.40    1.35
  -3   8  -2    1.30    0.80
   4   8   2   -0.52    0.49
  -4   8  -2   -0.21    0.90
  -4   8  -2   -2.35    1.07
  -5   8  -2   -0.17    0.98
  -5   8  -2    0.05    1.30
  -3   9   2    3.91    1.60
  -3   9   2    1.20    0.93
  -2   9   2    2.71    1.52
  -1   9   2    4.57    1.45
   0   9   2    2.10    1.32
   0   9  -2    3.64    1.36
  -1   9  -2    4.84    1.53
   1   9   2    2.89    1.48
  -2   9  -2    2.04    1.35
   2   9   2    4.22    0.73
  -3   9  -2    0.84    1.26
  -3   9  -2   -0.13    1.09
  -8   0   3    0.19    0.67
  -6   0   3   -0.13    0.55
   6   0  -3    0.32    0.63
   5   0  -3   28.81    2.10
  -5   0   3   29.79    2.04
  -4   0   3    0.05    0.41
   4   0  -3    0.35    0.42
   4   0  -3    0.11    0.45
  -4   0   3   -0.13    0.35
  -3   0   3   92.36    5.51
   3   0  -3  110.20    5.52
   3   0  -3   90.86    5.55
  -3   0   3  106.34    5.56
  -2   0   3    0.21    0.32
   2   0  -3    0.38    0.22
  -2   0   3    0.94    0.28
  -1   0   3   45.78    2.61
   1   0  -3   50.26    2.62
   0   0   3    0.04    0.14
   0   0   3   -0.25    0.14
  -1   0  -3  244.36   12.61
  -1   0  -3  235.13   12.66
   1   0   3  231.61   12.66
   2   0   3    0.66    0.34
  -2   0  -3    0.84    0.31
   3   0   3  153.78    8.60
   3   0   3  152.99    8.58
  -3   0  -3  163.46    8.56
   4   0   3   -0.46    0.44
   5   0   3    8.12    1.08
   6   0   3    0.16    0.61
   7   0   3   25.27    2.25
   8   0   3   -1.09    0.71
  -8   0  -3    0.25    0.58
  -8   1   3    1.73    0.91
   8   1  -3    2.92    0.98
  -7   1   3    0.11    0.59
  -7   1   3   -0.01    0.65
   7   1  -3    1.70    0.76
  -6   1   3   32.73    2.29
   6   1  -3   31.01    2.31
  -6   1   3   33.05    2.35
  -5  -1   3    0.91    0.47
  -5   1   3    0.19    0.54
   5   1  -3    1.35    0.56
  -5   1   3    0.90    0.50
  -4  -1   3    4.04    0.54
  -4  -1   3    3.84    0.57
  -4   1   3    2.95    0.59
  -4   1   3    4.82    0.68
  -4   1   3    3.72    0.66
   4   1  -3    3.20    0.49
   4   1  -3    3.11    0.59
  -3  -1   3   -0.06    0.24
   3  -1  -3    0.01    0.28
  -3  -1   3    0.18    0.27
   3   1  -3    0.02    0.23
  -3   1   3   -0.16    0.34
   3   1  -3   -0.21    0.29
  -3   1   3    0.06    0.36
  -3   1   3   -0.07    0.34
  -2  -1   3   53.49    2.99
   2  -1  -3   59.36    3.07
  -2  -1   3   49.37    2.97
   2   1  -3   57.71    2.96
   2   1  -3   53.19    3.02
  -2   1   3   54.13    3.07
  -2   1   3   52.10    3.13
   1  -1  -3  133.43    6.75
   1  -1  -3  128.97    6.83
  -1  -1   3  124.72    6.66
  -1  -1   3  121.38    6.67
  -1   1   3  120.32    6.74
  -1   1   3  123.56    6.83
   0  -1   3   65.56    3.62
   0  -1  -3   69.20    3.74
   0   1  -3   67.29    3.62
   0   1   3   68.65    3.65
   0   1   3   66.54    3.74
   1  -1   3  110.78    6.08
  -1  -1  -3  111.36    6.07
   1  -1   3  115.18    6.00
  -1  -1  -3  115.17    6.17
   1  -1   3  115.38    6.12
  -1   1  -3  107.66    6.02
   1   1   3  112.63    6.07
  -1   1  -3  119.13    6.08
   1   1   3  101.94    6.16
   2  -1   3   56.28    3.26
  -2  -1  -3   58.41    3.17
   2  -1   3   53.57    3.22
  -2  -1  -3   56.87    3.32
   2   1   3   56.47    3.19
  -2   1  -3   57.43    3.20
  -2   1  -3   54.58    3.09
  -3  -1  -3   16.19    1.17
   3  -1   3   16.48    1.27
   3  -1   3   14.89    1.25
   3   1   3   16.10    1.19
  -3   1  -3   16.43    1.20
  -3   1  -3   17.38    1.09
   4  -1   3    2.74    0.68
   4   1   3    3.44    0.73
  -4   1  -3    3.31    0.50
   4   1   3    2.70    0.57
   5  -1   3   19.29    1.68
   5   1   3   19.85    1.63
  -5   1  -3   20.15    1.44
   6  -1   3    6.09    1.10
  -6   1  -3    6.02    0.83
   6   1   3    5.73    1.02
   7  -1   3   -1.20    0.73
  -7   1  -3   -0.31    0.42
   7   1   3   -0.01    0.57
   8  -1   3    8.27    1.49
  -8   1  -3   11.75    1.39
   8   1   3   15.36    1.90
   8   2  -3   13.52    1.60
  -8   2   3   12.79    1.70
  -8   2   3   14.08    1.67
  -7   2   3    1.32    0.74
   7   2  -3    1.98    0.83
  -7   2   3    1.53    0.85
  -6   2   3    9.00    1.15
   6   2  -3    5.92    0.96
  -6   2   3    6.71    1.10
  -5  -2   3   51.04    2.87
  -5   2   3   46.51    3.09
   5   2  -3   47.77    2.99
  -5   2   3   46.62    3.06
  -4  -2   3   32.66    1.94
  -4   2   3   31.70    2.16
   4   2  -3   31.26    2.04
  -4   2   3   29.90    2.17
   4   2  -3   34.55    1.95
   3  -2  -3    1.85    0.45
  -3  -2   3    1.20    0.26
   3   2  -3    1.46    0.25
  -3   2   3    1.10    0.50
  -3   2   3    0.90    0.46
   3   2  -3    0.81    0.33
  -3   2   3    0.60    0.43
   2  -2  -3    0.25    0.39
  -2  -2   3    0.17    0.15
   2  -2  -3    0.24    0.29
   2   2  -3    0.19    0.08
  -2   2   3    0.36    0.46
  -2   2   3    0.25    0.35
   2   2  -3    0.13    0.20
   1  -2  -3   17.16    1.20
   1  -2  -3   16.14    1.02
  -1  -2   3   15.49    0.86
  -1   2   3   15.34    1.21
  -1   2   3   15.12    1.03
   0  -2  -3   22.87    1.55
   0  -2   3   20.22    1.54
   0  -2   3   21.08    1.34
   0  -2  -3   23.40    1.33
   0   2   3   23.26    1.34
   0   2  -3   22.76    1.31
   0   2   3   21.50    1.56
   0   2  -3   23.17    1.35
   1  -2   3   10.79    0.88
   1  -2   3   10.64    0.88
   1  -2   3   12.10    0.88
  -1  -2  -3   13.66    1.19
   1   2   3   10.45    1.11
  -1   2  -3   10.65    0.97
  -1   2  -3   12.51    0.95
   1   2   3   11.84    0.82
  -1   2  -3   11.66    0.86
  -2  -2  -3   44.38    2.42
   2  -2   3   41.87    2.51
  -2  -2  -3   36.42    2.61
   2  -2   3   40.64    2.50
   2  -2   3   42.45    2.38
  -2   2  -3   39.19    2.41
  -2   2  -3   42.69    2.47
   2   2   3   41.45    2.42
  -2   2  -3   42.50    2.53
   3  -2   3    5.94    0.83
   3  -2   3    7.13    0.86
  -3  -2  -3    7.53    1.05
  -3  -2  -3    6.91    0.76
  -3   2  -3    6.85    0.78
  -3   2  -3    7.14    0.71
   3   2   3    8.58    0.81
  -3   2  -3    7.46    0.90
  -4  -2  -3    0.65    0.67
   4  -2   3    0.11    0.53
   4   2   3    0.47    0.39
   4   2   3    0.69    0.41
  -4   2  -3    0.81    0.52
  -4   2  -3    0.64    0.40
   5  -2   3    0.08    0.58
   5   2   3   -0.18    0.50
  -5   2  -3    0.16    0.42
   6  -2   3    5.20    1.08
   6   2   3    5.09    0.94
  -6   2  -3    4.63    0.79
   7  -2   3    0.61    0.86
  -7   2  -3    0.14    0.58
   7   2   3    1.93    0.80
   8  -2   3    4.15    1.27
   8   2   3    6.61    1.26
   8   3  -3    8.43    1.37
  -8   3   3    7.43    1.39
  -8   3   3    6.42    1.42
   7   3  -3    8.83    1.27
  -7   3   3    7.25    1.23
  -7   3   3    8.33    1.38
  -6   3   3    1.61    0.82
  -6   3   3    1.81    0.73
   6   3  -3    1.16    0.62
  -5  -3   3    0.22    0.33
   5   3  -3    0.11    0.44
  -5   3   3    0.25    0.57
  -5   3   3    0.51    0.61
  -4  -3   3    2.61    0.39
  -4   3   3    2.25    0.66
   4   3  -3    3.53    0.53
  -4   3   3    2.57    0.70
  -3  -3   3  100.99    5.35
   3  -3  -3  105.34    5.56
   3  -3  -3  111.11    5.68
   3   3  -3   97.22    5.38
  -3   3   3   90.92    5.70
  -3   3   3   92.05    5.64
  -3   3   3   83.00    5.53
   3   3  -3  102.95    5.27
   2  -3  -3   19.32    1.18
   2  -3  -3   16.39    1.29
  -2   3   3   13.61    1.15
  -2   3   3   16.61    1.41
   2   3  -3   14.98    0.95
   1  -3  -3  117.48    5.85
  -1  -3   3  109.68    6.22
  -1  -3   3  104.95    5.68
   1  -3  -3  115.25    6.06
  -1   3   3   96.62    5.83
  -1   3   3   99.56    6.05
   1   3  -3  103.95    5.71
   0  -3   3   17.54    1.39
   0  -3  -3   16.16    1.01
   0  -3   3   15.30    1.01
   0  -3  -3   18.03    1.40
   0   3   3   16.02    1.41
   0   3  -3   14.47    1.40
   0   3  -3   15.24    1.03
   0   3   3   14.90    1.04
   0   3  -3   16.23    1.06
   1  -3   3   48.90    2.87
   1  -3   3   51.55    2.99
  -1  -3  -3   54.50    3.21
  -1   3  -3   50.50    2.86
  -1   3  -3   44.04    3.01
   1   3   3   46.01    3.17
   1   3   3   49.75    2.76
  -1   3  -3   50.42    2.90
   2  -3   3   67.49    4.08
   2  -3   3   73.40    4.04
   2  -3   3   70.42    4.09
  -2  -3  -3   73.14    4.36
  -2   3  -3   73.58    4.07
   2   3   3   65.15    4.38
   2   3   3   71.68    3.98
  -2   3  -3   70.68    4.12
  -2   3  -3   70.65    4.11
  -3  -3  -3   10.16    1.31
   3  -3   3    9.61    0.81
   3  -3   3    7.02    0.92
   3  -3   3    8.26    1.00
  -3   3  -3    8.73    0.93
  -3   3  -3    8.85    1.06
   3   3   3    9.02    0.84
   4  -3   3   -0.08    0.53
  -4   3  -3   -0.11    0.42
  -4   3  -3   -0.14    0.58
   4   3   3   -0.08    0.39
   5  -3   3   23.65    2.05
  -5   3  -3   24.51    1.99
  -5   3  -3   23.87    1.74
   5   3   3   23.52    1.78
   6  -3   3    2.56    1.01
  -6   3  -3    2.99    0.74
   6   3   3    3.65    0.79
   7  -3   3    0.54    0.92
   7   3   3   -0.69    0.67
   8   3   3    5.44    1.21
  -8   4   3   11.91    1.86
  -8   4   3   13.58    1.89
  -7   4   3    7.77    1.40
  -7   4   3    9.23    1.48
   7   4  -3   11.86    1.37
   6   4  -3    0.68    0.55
  -6   4   3    0.92    0.83
  -6   4   3    0.95    0.86
  -5  -4   3    2.79    0.59
   5   4  -3    3.30    0.60
  -5   4   3    3.79    1.01
  -5   4   3    3.14    0.88
   5   4  -3    2.77    0.51
  -4  -4   3    9.55    0.78
  -4   4   3    8.68    1.21
   4   4  -3   11.20    0.88
  -4   4   3   11.22    1.23
   3   4  -3   27.10    1.58
  -3   4   3   23.35    1.82
  -3   4   3   28.04    2.07
   2  -4  -3    5.25    0.83
  -2  -4   3    4.06    1.07
   2  -4  -3    3.58    0.57
   2   4  -3    4.18    0.40
  -2   4   3    5.17    0.91
  -2   4   3    3.11    0.60
   1  -4  -3    1.76    0.61
   1  -4  -3    0.94    0.31
  -1  -4   3    0.91    0.17
  -1  -4   3    1.15    0.67
   1   4  -3    1.14    0.28
  -1   4   3    0.98    0.65
  -1   4   3    1.00    0.38
   0  -4   3   44.95    3.01
   0  -4   3   49.33    2.57
   0  -4  -3   46.22    3.00
   0  -4  -3   46.37    2.57
   0   4   3   45.12    2.61
   0   4  -3   41.38    2.61
   0   4   3   39.23    2.97
   0   4  -3   45.28    3.06
   1  -4   3    3.98    0.74
   1  -4   3    3.69    0.54
  -1  -4  -3    3.32    0.85
   1   4   3    2.88    0.93
  -1   4  -3    3.77    0.81
  -1   4  -3    3.03    0.53
   1   4   3    3.79    0.44
  -1   4  -3    3.57    0.61
   2  -4   3   59.45    3.29
   2  -4   3   59.25    3.34
  -2  -4  -3   55.81    3.64
  -2   4  -3   51.91    3.41
  -2   4  -3   58.84    3.30
   2   4   3   52.81    3.16
   2   4   3   52.78    3.05
  -2   4  -3   52.02    3.31
   2   4   3   49.22    3.64
   3  -4   3   33.82    2.12
  -3   4  -3   31.06    2.25
   3   4   3   31.10    2.02
  -3   4  -3   31.59    2.25
   4  -4   3   34.07    2.09
  -4   4  -3   30.65    2.28
  -4   4  -3   31.09    2.22
   4   4   3   28.27    2.03
  -5   4  -3    2.33    0.92
  -5   4  -3    3.04    0.77
   5   4   3    3.37    0.69
  -6   4  -3   15.09    1.63
   6   4   3   16.97    1.55
  -6   4  -3   16.18    1.87
   7   4   3    2.19    0.88
  -7   4  -3    3.10    0.99
  -7   5   3    0.43    1.07
  -7   5   3   -0.02    0.98
  -6   5   3    7.80    1.40
   6   5  -3    7.61    0.99
  -6   5   3    8.57    1.44
  -5   5   3   31.64    2.49
   5   5  -3   33.54    2.06
  -5   5   3   26.15    2.35
  -4   5   3   -0.04    0.74
  -4   5   3    0.86    0.67
   4   5  -3    0.74    0.34
  -3   5   3   15.49    1.63
   3   5  -3   17.59    1.09
  -3   5   3   14.41    1.51
   2   5  -3    6.35    0.53
   2   5  -3    6.19    0.49
  -2   5   3    6.89    0.90
  -2   5   3    7.89    1.22
  -1  -5   3    8.07    0.56
   1  -5  -3    9.35    0.75
  -1   5   3    6.83    0.81
  -1   5   3    8.76    1.32
   0  -5  -3    4.68    0.53
   0  -5   3    4.42    0.50
   0   5   3    4.48    0.58
   0   5  -3    4.44    1.08
   0   5   3    3.96    1.05
   0   5  -3    4.94    0.64
   1  -5   3    0.08    0.69
   1  -5   3    0.15    0.30
  -1   5  -3    0.04    0.46
   1   5   3   -0.05    0.75
   1   5   3    0.03    0.25
  -1   5  -3   -0.35    0.35
  -1   5  -3   -0.48    0.60
   2  -5   3    4.77    0.98
   2   5   3    5.38    0.55
  -2   5  -3    4.88    1.02
  -2   5  -3    6.11    0.88
  -2   5  -3    4.66    0.78
   2   5   3    5.88    1.28
   2   5   3    5.28    0.66
   3  -5   3   -0.03    0.84
  -3   5  -3    0.67    0.73
   3   5   3    0.91    0.40
   3   5   3    0.34    0.25
  -3   5  -3    0.02    0.63
  -4   5  -3    3.99    0.94
  -4   5  -3    3.49    0.88
   4   5   3    3.60    0.67
   5   5   3    0.81    0.60
  -5   5  -3    0.30    0.78
  -5   5  -3    1.51    0.88
   6   5   3    2.22    0.76
  -6   5  -3    2.26    1.02
  -6   5  -3    2.38    0.98
   7   5   3    0.76    0.81
  -7   6   3    8.30    1.71
  -7   6   3    8.05    1.53
  -6   6   3    7.73    1.52
  -6   6   3    6.69    1.39
  -5   6   3   10.07    1.52
  -5   6   3    7.56    1.32
   5   6  -3    8.24    1.21
   4   6  -3    0.42    0.33
  -4   6   3   -0.25    0.63
  -4   6   3   -1.02    0.82
  -3   6   3    0.86    0.89
   3   6  -3    0.97    0.31
  -3   6   3    0.21    0.59
  -2   6   3    6.24    0.91
   2   6  -3    4.93    0.50
   2   6  -3    5.56    0.52
  -2   6   3    5.21    1.22
  -1  -6   3    3.25    0.36
  -1   6   3    3.57    1.11
   1   6  -3    2.51    0.49
  -1   6   3    3.58    0.66
   0  -6   3   29.30    1.68
   0   6  -3   25.65    1.82
   0   6  -3   23.88    2.40
   0   6   3   26.19    1.78
   0   6   3   28.37    2.49
  -1   6  -3    4.09    1.14
  -1   6  -3    5.49    0.88
   1   6   3    4.72    1.28
   1   6   3    5.54    0.63
  -2   6  -3    4.11    0.84
   2   6   3    3.21    0.45
  -2   6  -3    3.37    1.00
   2   6   3    3.26    1.19
   2   6   3    3.49    0.59
   3   6   3    4.46    0.51
  -3   6  -3    5.41    1.23
   3   6   3    6.01    0.74
  -3   6  -3    4.99    0.96
   4   6   3   20.46    1.52
  -4   6  -3   20.38    1.84
   4   6   3   18.40    1.43
  -4   6  -3   15.64    1.96
  -5   6  -3    0.16    0.92
   5   6   3    0.32    0.56
  -5   6  -3    1.28    0.99
  -6   6  -3   25.98    2.47
   6   6   3   28.79    2.12
  -6   6  -3   23.50    2.51
  -6   7   3   -1.24    1.05
  -6   7   3   -0.78    1.24
  -5   7   3    2.84    1.12
  -5   7   3    6.07    1.52
  -4   7   3   10.34    1.78
  -4   7   3   10.08    1.44
   3   7  -3    0.09    0.49
  -3   7   3   -0.34    0.61
  -3   7   3    0.79    0.92
   2   7  -3    2.21    0.40
  -2   7   3    1.04    0.71
   2   7  -3    2.21    0.40
  -2   7   3    3.56    1.19
   1   7  -3   -0.37    0.33
  -1   7   3    0.01    0.94
  -1   7   3    0.27    0.56
   0   7   3   18.38    1.38
   0   7  -3   15.33    1.36
   0   7  -3   16.07    2.13
   0   7   3   18.37    2.40
   1   7   3    0.71    1.10
  -1   7  -3    0.97    0.56
   1   7   3    1.13    0.42
  -1   7  -3    1.75    1.04
  -2   7  -3   44.81    3.45
  -2   7  -3   40.19    2.88
   2   7   3   42.87    2.64
   2   7   3   42.70    2.53
   2   7   3   40.30    3.55
  -3   7  -3    0.78    0.87
   3   7   3    0.56    0.47
  -3   7  -3   -0.09    0.81
   4   7   3    3.56    0.77
  -4   7  -3    9.00    1.47
  -4   7  -3    5.51    1.38
   5   7   3    0.09    0.60
  -5   7  -3    1.22    1.12
  -5   7  -3    1.87    1.31
   6   7   3    2.36    0.87
  -6   7  -3    1.22    1.10
  -5   8   3   11.66    2.15
  -5   8   3    4.69    1.33
  -4   8   3   -0.01    0.92
  -4   8   3    1.64    1.35
  -3   8   3    2.30    1.25
  -3   8   3    1.66    0.88
  -2   8   3    6.78    1.58
  -2   8   3    8.00    1.21
  -1   8   3    3.36    0.81
  -1   8   3    5.42    1.48
   0   8  -3    0.54    1.06
   0   8   3   -0.06    0.46
   0   8   3    0.32    1.23
   1   8   3    1.85    1.32
  -1   8  -3    2.47    1.11
  -2   8  -3    2.51    0.77
   2   8   3    1.41    0.58
  -2   8  -3    0.46    1.06
  -3   8  -3   -0.42    0.78
  -3   8  -3    2.49    1.19
   3   8   3   -0.08    0.46
  -4   8  -3    3.88    1.46
  -4   8  -3    0.59    0.90
   4   8   3    0.16    0.60
  -3   9   3    7.01    1.74
  -2   9   3    1.27    1.33
  -1   9   3    0.82    1.13
   0   9   3    1.09    0.91
   0   9   3    3.30    1.45
   1   9   3    2.19    1.42
   1   9   3    0.85    0.60
  -1   9  -3    3.94    1.50
  -2   9  -3   25.47    2.44
  -2   9  -3   35.71    3.27
   2   9   3   28.77    2.06
   3   9   3    0.08    0.73
  -3   9  -3    2.36    1.44
  -8   0   4    2.72    0.90
  -7   0   4    1.08    0.71
  -6   0   4   21.28    1.73
  -5   0   4   -0.48    0.44
   4   0  -4    7.46    0.73
  -4   0   4    7.95    0.85
  -3   0   4    1.03    0.38
  -3   0   4   -0.06    0.32
   3   0  -4    0.19    0.25
   2   0  -4  185.49    9.30
  -2   0   4  167.08    9.29
  -2   0   4  166.36    9.34
  -1   0   4   -0.10    0.14
   1   0  -4   -0.08    0.15
   0   0   4    8.98    0.60
   0   0   4    8.36    0.61
  -1   0  -4    0.90    0.27
   1   0   4    0.79    0.28
   1   0   4    0.75    0.23
  -1   0  -4    0.92    0.17
  -2   0  -4   37.22    2.21
   2   0   4   36.49    2.26
  -2   0  -4   41.05    2.25
   3   0   4   -0.13    0.35
  -3   0  -4   -0.30    0.26
   3   0   4   -0.02    0.36
   4   0   4    1.73    0.57
   5   0   4    0.02    0.58
   6   0   4    0.02    0.60
   7   0   4    0.61    0.72
   8   0   4   25.75    2.40
  -8   0  -4   26.06    2.21
  -8   1   4   19.61    1.90
  -8   1   4   18.13    2.01
  -7   1   4    3.36    0.88
  -7   1   4    3.80    0.98
  -6  -1   4    2.58    0.67
  -6   1   4    3.42    0.77
   6   1  -4    2.59    0.75
  -6   1   4    2.53    0.80
  -5  -1   4   -0.06    0.42
  -5   1   4    0.07    0.43
  -5   1   4   -0.32    0.51
   5   1  -4   -0.12    0.45
  -4  -1   4    2.22    0.46
  -4  -1   4    1.52    0.40
   4   1  -4    1.38    0.48
  -4   1   4    1.89    0.57
   4   1  -4    2.18    0.40
  -4   1   4    1.38    0.51
  -4   1   4    1.83    0.52
  -3  -1   4   63.19    3.49
  -3  -1   4   57.86    3.47
   3  -1  -4   69.39    3.56
  -3   1   4   56.86    3.54
  -3   1   4   60.20    3.62
   3   1  -4   60.07    3.52
   3   1  -4   65.99    3.45
  -3   1   4   63.59    3.62
   2  -1  -4    0.49    0.28
  -2  -1   4    0.05    0.22
  -2  -1   4    0.10    0.18
   2   1  -4    0.28    0.15
  -2   1   4    0.62    0.39
  -2   1   4    0.21    0.28
   1  -1  -4   91.30    4.91
  -1  -1   4   87.90    4.74
   1  -1  -4   93.20    4.82
  -1   1   4   85.22    4.81
  -1   1   4   85.53    4.92
   0  -1  -4    9.05    0.72
   0  -1   4    8.25    0.57
   0   1  -4    9.29    0.57
   0   1   4    8.76    0.75
   1  -1   4   98.43    5.67
  -1  -1  -4  110.79    5.75
   1  -1   4  105.01    5.58
  -1  -1  -4  106.53    5.68
   1   1   4   99.18    5.75
   1   1   4  102.65    5.68
  -1   1  -4  108.22    5.67
  -2  -1  -4    5.80    0.76
   2  -1   4    6.15    0.68
  -2  -1  -4    6.81    0.63
   2  -1   4    8.78    0.82
   2   1   4    7.85    0.72
  -2   1  -4    6.60    0.50
  -2   1  -4    7.89    0.67
  -3  -1  -4  107.37    6.13
   3  -1   4  101.27    6.03
  -3  -1  -4  112.91    5.98
   3  -1   4  104.57    6.07
  -3   1  -4  103.69    5.85
  -3   1  -4  117.22    6.03
   3   1   4  108.54    6.00
   4  -1   4    0.39    0.47
  -4   1  -4    0.08    0.28
   4   1   4    0.47    0.45
   5  -1   4   57.74    3.54
  -5   1  -4   54.72    3.25
   5   1   4   54.27    3.44
   6  -1   4   14.04    1.60
  -6   1  -4   13.77    1.14
   6   1   4   10.88    1.37
   7  -1   4   -0.54    0.79
   7   1   4    1.44    0.77
  -7   1  -4    0.64    0.55
   8  -1   4    2.73    1.09
   8   1   4    2.90    1.14
  -8   2   4    0.63    0.75
  -8   2   4    0.49    0.90
  -7   2   4    4.37    1.07
   7   2  -4    3.56    0.91
  -7   2   4    5.15    1.07
  -6   2   4    0.22    0.67
  -6   2   4    1.07    0.61
   6   2  -4    0.85    0.63
  -5  -2   4   10.19    0.88
  -5   2   4    9.57    1.15
   5   2  -4   10.19    1.09
  -5   2   4    8.59    1.12
  -4  -2   4   57.42    3.15
  -4   2   4   54.44    3.40
  -4   2   4   48.57    3.33
   4   2  -4   51.55    3.23
   4   2  -4   61.57    3.12
   3  -2  -4   21.22    1.30
  -3  -2   4   16.86    1.09
   3   2  -4   18.60    1.05
  -3   2   4   15.56    1.28
  -3   2   4   18.64    1.45
  -3   2   4   16.24    1.31
   3   2  -4   16.58    1.17
   2  -2  -4   12.23    1.00
  -2  -2   4   10.70    0.65
   2  -2  -4   12.16    0.84
  -2   2   4    9.95    1.01
   2   2  -4   10.25    0.69
  -2   2   4    8.85    0.83
   1  -2  -4  199.85   10.55
  -1  -2   4  194.57   10.32
   1  -2  -4  205.39   10.42
  -1   2   4  189.92   10.56
  -1   2   4  180.07   10.41
   0  -2   4    3.73    0.44
   0  -2   4    4.24    0.69
   0  -2   4    3.92    0.38
   0  -2  -4    5.02    0.65
   0   2   4    4.53    0.42
   0   2   4    3.64    0.65
   0   2  -4    3.69    0.37
   1  -2   4  201.66   10.84
   1  -2   4  194.87   10.79
   1  -2   4  204.33   10.81
  -1  -2  -4  221.00   11.00
   1   2   4  206.66   10.79
   1   2   4  191.46   10.97
  -1   2  -4  206.43   10.78
  -1   2  -4  179.25   10.83
   2  -2   4   50.23    2.75
  -2  -2  -4   50.20    3.08
   2  -2   4   50.15    2.91
   2  -2   4   48.15    2.93
  -2  -2  -4   51.20    2.83
   2   2   4   45.77    2.83
  -2   2  -4   50.50    2.86
  -2   2  -4   47.08    2.81
  -3  -2  -4   11.13    1.28
   3  -2   4   11.98    1.07
   3  -2   4   11.07    1.05
  -3  -2  -4   10.59    0.96
   3   2   4    9.48    0.89
  -3   2  -4   11.54    1.00
  -3   2  -4   10.36    0.85
   4  -2   4   65.26    4.08
  -4  -2  -4   68.16    4.28
  -4   2  -4   66.69    3.85
   4   2   4   70.63    3.98
   5  -2   4   28.11    2.23
   5   2   4   27.64    2.05
  -5   2  -4   31.22    1.95
   6  -2   4   -0.60    0.67
   6   2   4    0.07    0.62
  -6   2  -4    0.16    0.47
   7  -2   4    9.26    1.54
   7   2   4    8.26    1.24
   8  -2   4    0.39    0.99
   8   2   4    0.56    0.87
  -8   3   4    9.94    1.64
   8   3  -4   13.15    1.58
  -8   3   4   12.23    1.72
  -7   3   4    4.18    1.12
  -7   3   4    3.78    1.12
   7   3  -4    4.12    0.88
  -6   3   4   16.26    1.71
  -6   3   4   14.40    1.68
   6   3  -4   20.14    1.54
  -5  -3   4    1.86    0.65
  -5   3   4    1.07    0.68
  -5   3   4    1.66    0.71
   5   3  -4    1.87    0.54
  -4  -3   4   12.25    0.88
  -4   3   4   12.57    1.28
   4   3  -4   12.65    1.00
   4   3  -4   12.66    0.78
  -4   3   4   11.00    1.24
   3  -3  -4    0.83    0.51
  -3  -3   4    0.29    0.19
   3  -3  -4   -0.16    0.29
   3   3  -4    0.84    0.28
  -3   3   4    0.26    0.41
  -3   3   4    0.06    0.49
   2  -3  -4   63.22    3.38
   2  -3  -4   63.63    3.55
   2   3  -4   56.09    3.17
  -2   3   4   54.22    3.53
  -2   3   4   56.16    3.38
  -1  -3   4   32.60    1.77
   1  -3  -4   32.32    1.91
   1  -3  -4   34.38    2.16
  -1  -3   4   32.74    2.33
  -1   3   4   32.10    1.95
   1   3  -4   31.10    1.77
  -1   3   4   31.00    2.18
   0  -3   4   87.18    5.15
   0  -3  -4   98.89    4.88
   0  -3  -4   92.26    5.16
   0  -3   4   81.92    4.86
   0   3  -4   86.47    4.83
   0   3  -4   84.74    4.88
   0   3   4   91.27    4.88
   0   3   4   88.30    5.19
  -1  -3  -4    0.02    0.50
   1  -3   4    0.43    0.41
   1  -3   4    0.01    0.30
  -1   3  -4   -0.18    0.50
  -1   3  -4    0.06    0.28
   1   3   4    0.12    0.19
   1   3   4    0.84    0.66
  -1   3  -4    0.08    0.35
  -2  -3  -4   60.37    3.86
   2  -3   4   64.62    3.67
   2  -3   4   65.32    3.66
  -2   3  -4   65.24    3.60
   2   3   4   61.22    3.54
   2   3   4   60.84    3.94
  -2   3  -4   57.13    3.64
  -2   3  -4   62.74    3.67
   3  -3   4    9.45    1.10
   3  -3   4   10.82    0.89
  -3  -3  -4   11.22    0.93
   3  -3   4   10.63    1.15
  -3  -3  -4   11.56    1.41
  -3   3  -4   11.93    1.13
  -3   3  -4   11.00    1.01
   3   3   4   10.68    0.95
   4  -3   4    2.98    0.75
  -4  -3  -4    3.18    1.08
   4   3   4    1.93    0.52
  -4   3  -4    3.03    0.78
  -4   3  -4    1.98    0.55
   5  -3   4    3.38    0.88
  -5   3  -4    3.93    0.71
   5   3   4    4.20    0.79
   6  -3   4    6.45    1.22
  -6   3  -4    7.62    1.02
   6   3   4    5.84    1.00
   7  -3   4    8.85    1.53
   7   3   4    8.95    1.40
  -7   3  -4    7.75    1.41
   8  -3   4    4.23    1.30
   8   3   4    3.45    1.14
  -8   4   4   -0.06    0.89
  -8   4   4   -0.47    1.05
  -7   4   4    3.48    1.14
  -7   4   4    1.89    0.99
   7   4  -4    3.88    0.91
  -6   4   4    7.51    1.33
   6   4  -4    8.16    0.99
  -6   4   4    6.48    1.23
  -5  -4   4    2.67    0.54
  -5   4   4    1.88    0.77
   5   4  -4    3.31    0.59
  -5   4   4    1.89    0.78
   4   4  -4    2.02    0.42
  -4   4   4    3.21    0.80
  -4   4   4    2.09    0.66
  -3   4   4    0.86    0.70
  -3   4   4    1.15    0.52
   3   4  -4    1.04    0.27
   2  -4  -4   51.57    2.68
  -2   4   4   40.74    2.66
   2   4  -4   42.53    2.42
  -2   4   4   41.92    2.93
   1  -4  -4   97.88    5.27
  -1  -4   4   86.44    5.36
  -1  -4   4   87.41    4.74
   1  -4  -4   95.32    4.92
  -1   4   4   81.05    4.92
  -1   4   4   81.30    5.22
   0  -4   4    1.76    0.34
   0  -4   4    0.72    0.66
   0  -4  -4    1.30    0.64
   0  -4  -4    1.47    0.30
   0   4  -4    1.09    0.34
   0   4   4    1.31    0.36
   0   4  -4    1.14    0.38
   0   4   4    2.29    0.81
   1  -4   4    8.19    0.81
  -1  -4  -4   10.27    1.28
   1  -4   4    9.21    1.08
  -1   4  -4    9.54    0.91
  -1   4  -4    8.35    0.81
   1   4   4    8.85    0.68
  -1   4  -4    6.49    1.09
   1   4   4    7.33    1.21
   2  -4   4   46.59    2.79
  -2  -4  -4   48.48    3.21
   2  -4   4   46.70    2.80
  -2   4  -4   42.40    2.91
   2   4   4   43.21    2.68
   2   4   4   46.66    2.58
   2   4   4   39.47    3.14
  -2   4  -4   45.95    2.86
  -2   4  -4   46.21    2.77
   3  -4   4   23.46    1.61
  -3   4  -4   24.53    1.81
  -3   4  -4   21.67    1.75
   3   4   4   22.98    1.59
   4  -4   4   -0.13    0.37
  -4   4  -4   -0.14    0.51
   4   4   4    0.11    0.41
  -4   4  -4    0.47    0.67
  -5   4  -4    0.07    0.68
   5   4   4   -0.42    0.47
  -5   4  -4    0.87    0.63
  -6   4  -4    0.16    0.71
   6   4   4    1.30    0.73
   7   4   4   16.29    1.83
  -7   5   4    0.02    0.94
  -7   5   4    2.15    1.04
  -6   5   4    2.37    1.03
  -6   5   4    6.34    1.34
   6   5  -4    4.71    0.80
   5   5  -4    0.23    0.40
  -5   5   4    0.08    0.78
  -5   5   4    0.33    0.76
  -4   5   4   59.97    4.20
   4   5  -4   74.10    3.88
  -4   5   4   69.36    4.43
   3   5  -4   16.99    1.04
  -3   5   4   13.70    1.39
  -3   5   4   16.79    1.82
  -2   5   4    5.81    0.80
  -2   5   4    5.80    1.12
   2   5  -4    5.19    0.46
  -1  -5   4   10.85    0.68
  -1   5   4   10.32    0.95
   1   5  -4   10.25    0.81
  -1   5   4   10.36    1.46
   0  -5   4   52.23    2.83
   0  -5  -4   53.14    2.85
   0   5  -4   45.26    3.39
   0   5   4   48.88    2.89
   0   5  -4   47.52    2.91
   0   5   4   43.06    3.35
   1  -5   4   15.77    1.06
   1  -5   4   13.49    1.36
  -1   5  -4   12.43    1.14
   1   5   4   12.13    1.63
   1   5   4   11.90    0.93
  -1   5  -4    9.22    1.42
  -1   5  -4   11.97    1.07
   2  -5   4   23.14    1.79
   2   5   4   22.80    1.43
  -2   5  -4   20.76    1.69
   2   5   4   21.64    1.54
  -2   5  -4   23.95    1.96
   2   5   4   22.64    2.21
  -2   5  -4   21.80    1.63
   3  -5   4    2.67    0.66
  -3   5  -4    2.77    0.83
  -3   5  -4    4.31    0.92
   3   5   4    2.83    0.43
   3   5   4    2.63    0.56
  -4   5  -4   13.54    1.53
   4   5   4   11.90    1.19
  -4   5  -4    9.77    1.37
   5   5   4   31.71    2.15
  -5   5  -4   26.26    2.39
  -5   5  -4   29.46    2.38
  -6   5  -4    8.85    1.52
   6   5   4    7.94    1.21
   7   5   4    1.34    0.86
  -6   6   4   -0.41    0.90
  -6   6   4   -0.44    0.77
  -5   6   4    0.52    0.79
  -5   6   4    0.18    0.85
  -4   6   4    5.01    1.05
  -4   6   4    6.58    1.37
  -3   6   4    9.30    1.24
  -3   6   4   11.43    1.58
   3   6  -4   10.49    0.77
  -2   6   4   48.14    3.18
  -2   6   4   55.13    3.70
  -1   6   4    0.89    0.90
   1   6  -4    0.01    0.32
  -1   6   4    0.55    0.43
   0  -6   4    0.53    0.26
   0   6   4    1.25    1.00
   0   6  -4    0.61    0.89
   0   6  -4    0.32    0.43
   0   6   4   -0.04    0.35
  -1   6  -4    1.94    0.68
   1   6   4    1.04    1.03
   1   6   4    0.98    0.40
  -1   6  -4    2.09    0.92
   2   6   4    1.79    0.51
   2   6   4    1.52    0.38
   2   6   4    2.13    1.20
  -2   6  -4    2.28    0.74
  -2   6  -4    0.05    0.88
   3   6   4    0.63    0.30
  -3   6  -4    1.56    0.74
  -3   6  -4   -0.27    0.67
   3   6   4    0.44    0.45
  -4   6  -4   10.11    1.45
  -4   6  -4    9.35    1.47
   4   6   4    9.22    1.06
   5   6   4    3.64    0.75
  -5   6  -4    2.21    1.00
  -5   6  -4    4.03    1.19
  -6   6  -4    0.30    1.05
  -6   6  -4   -0.74    1.54
   6   6   4   -0.11    0.66
  -6   7   4   -0.35    0.98
  -6   7   4    1.44    1.35
  -5   7   4    3.96    1.36
  -5   7   4    6.74    1.39
  -4   7   4    2.04    0.88
  -4   7   4    2.95    1.22
  -3   7   4    0.84    1.00
  -3   7   4   -0.28    0.64
  -2   7   4    0.76    0.63
  -2   7   4   -0.20    0.95
  -1   7   4   -0.48    0.95
   1   7  -4   -0.06    0.36
  -1   7   4   -0.04    0.48
   0   7   4    0.67    0.45
   0   7   4    0.96    1.08
   0   7  -4    0.15    0.46
   1   7   4    1.85    1.22
   1   7   4    1.89    0.48
  -1   7  -4    2.86    0.69
  -1   7  -4    2.64    1.08
  -2   7  -4    7.65    1.14
   2   7   4    5.91    0.94
   2   7   4    8.14    0.92
  -2   7  -4    6.57    1.39
   2   7   4    8.69    1.85
  -3   7  -4    0.37    0.82
   3   7   4    1.52    0.53
  -3   7  -4    0.51    0.99
   4   7   4    1.40    0.62
  -4   7  -4    2.42    1.15
  -4   7  -4    0.53    0.93
  -5   7  -4    3.45    1.40
  -5   7  -4    4.40    1.39
   5   7   4    7.44    1.02
  -5   8   4    1.91    1.19
  -5   8   4    1.15    1.34
  -4   8   4   17.23    2.48
  -4   8   4   14.19    1.82
  -3   8   4   -0.73    0.74
  -3   8   4    0.89    1.13
  -2   8   4   26.40    2.22
  -2   8   4   30.49    2.84
  -1   8   4   -0.52    0.95
  -1   8   4   -1.08    0.50
   0   8   4    4.22    1.52
   0   8   4    4.69    0.78
   1   8   4   -0.83    1.17
  -1   8  -4    0.81    1.22
  -2   8  -4    2.86    0.90
   2   8   4    3.24    0.69
   2   8   4    2.21    1.42
  -2   8  -4    6.00    1.49
   3   8   4   -0.63    0.49
  -3   8  -4    0.91    1.14
  -3   8  -4    0.13    0.75
  -4   8  -4   36.50    3.07
   4   8   4   38.57    2.63
  -4   8  -4   39.15    3.47
  -3   9   4   -0.06    0.93
  -3   9   4    1.47    1.49
  -2   9   4    4.47    1.67
  -1   9   4   -0.35    1.20
  -1   9   4   -1.01    0.66
   0   9   4    8.69    1.96
   1   9   4    2.26    1.45
   1   9   4   -0.64    0.52
  -2   9  -4   18.22    2.52
   2   9   4   16.12    1.49
   3   9   4    1.06    0.63
  -3   9  -4    1.54    1.29
  -8   0   5   -0.30    0.71
  -7   0   5   62.70    3.99
  -6   0   5    0.89    0.59
  -5   0   5   48.85    3.04
  -4   0   5   -0.03    0.33
  -4   0   5    0.11    0.39
   4   0  -5   -0.04    0.25
   3   0  -5    3.58    0.44
  -3   0   5    3.24    0.48
  -3   0   5    3.07    0.52
  -2   0   5    0.19    0.20
   2   0  -5    0.06    0.19
  -1   0   5   56.79    3.11
   0   0   5    0.52    0.23
   0   0   5    0.48    0.24
   1   0   5  127.13    6.64
   1   0   5  120.58    6.70
  -1   0  -5  122.07    6.61
  -1   0  -5  124.90    6.70
  -2   0  -5    0.43    0.33
  -2   0  -5    0.06    0.24
   2   0   5    0.16    0.31
  -3   0  -5   50.86    2.87
   3   0   5   45.85    2.88
   4   0   5    0.02    0.43
   5   0   5   30.62    2.23
   6   0   5    0.50    0.79
   7   0   5    7.78    1.30
   8   0   5    0.51    0.91
  -8   1   5    5.71    1.23
  -8   1   5    8.25    1.36
  -7   1   5    4.56    0.91
  -7   1   5    4.03    0.95
  -6  -1   5    1.19    0.58
  -6   1   5    1.26    0.62
  -6   1   5    0.91    0.63
  -5  -1   5   23.41    1.68
  -5  -1   5   26.90    1.70
  -5   1   5   25.33    1.83
  -5   1   5   22.00    1.77
  -4  -1   5    7.10    0.72
  -4  -1   5    7.18    0.74
  -4   1   5    5.91    0.82
   4   1  -5    7.90    0.65
  -4   1   5    6.74    0.87
  -4   1   5    6.97    0.90
  -3  -1   5   21.16    1.37
   3  -1  -5   25.22    1.44
  -3  -1   5   21.59    1.39
   3   1  -5   23.27    1.32
  -3   1   5   21.46    1.55
  -3   1   5   19.73    1.49
  -3   1   5   19.71    1.43
   2  -1  -5    5.67    0.50
  -2  -1   5    4.30    0.41
  -2  -1   5    5.15    0.48
  -2   1   5    5.34    0.70
   2   1  -5    5.23    0.40
  -2   1   5    5.65    0.56
   1  -1  -5   21.34    1.25
   1  -1  -5   22.04    1.39
  -1   1   5   18.96    1.25
  -1   1   5   20.58    1.41
   0  -1  -5  161.91    8.69
   0  -1   5  160.07    8.59
   0   1  -5  163.34    8.58
   0   1   5  157.27    8.70
   1  -1   5   17.57    1.08
  -1  -1  -5   17.87    1.10
  -1  -1  -5   17.66    1.14
   1  -1   5   14.55    0.95
   1   1   5   17.66    1.12
   1   1   5   16.49    1.19
  -1   1  -5   16.48    1.05
  -2  -1  -5   21.57    1.45
  -2  -1  -5   21.60    1.36
   2  -1   5   18.13    1.37
   2  -1   5   21.11    1.46
  -2   1  -5   20.67    1.35
   2   1   5   20.64    1.37
   3  -1   5   18.18    1.36
  -3  -1  -5   17.79    1.22
  -3  -1  -5   15.58    1.33
   3  -1   5   16.68    1.31
  -3   1  -5   18.78    1.29
  -3   1  -5   16.55    1.04
   3   1   5   16.45    1.25
  -4  -1  -5   26.31    1.97
   4  -1   5   25.26    1.91
  -4   1  -5   25.38    1.59
   4   1   5   28.21    1.89
   5  -1   5    1.80    0.75
  -5   1  -5    1.95    0.44
   5   1   5    1.82    0.69
   6  -1   5   22.93    2.06
  -6   1  -5   24.18    1.66
   6   1   5   23.24    2.02
   7  -1   5    8.28    1.43
   7   1   5    7.87    1.38
  -7   1  -5    8.78    1.02
   8  -1   5    5.92    1.38
  -8   2   5    0.89    0.93
  -8   2   5   -0.65    0.66
  -7   2   5   12.20    1.55
  -7   2   5   12.16    1.55
  -6   2   5   13.99    1.58
   6   2  -5   18.20    1.50
  -6   2   5   15.68    1.50
  -5  -2   5    2.14    0.45
  -5   2   5    4.24    0.81
   5   2  -5    2.93    0.64
  -5   2   5    2.86    0.72
  -4  -2   5   19.31    1.34
  -4  -2   5   20.42    1.34
  -4   2   5   18.01    1.51
  -4   2   5   21.16    1.64
   4   2  -5   20.43    1.45
   4   2  -5   24.44    1.30
  -3  -2   5    1.56    0.27
   3  -2  -5    2.26    0.45
  -3  -2   5    1.43    0.27
   3   2  -5    1.68    0.21
  -3   2   5    1.41    0.55
  -3   2   5    1.69    0.49
   2  -2  -5   19.74    1.35
  -2  -2   5   16.57    0.98
  -2  -2   5   18.13    0.99
  -2   2   5   16.33    1.18
  -2   2   5   16.39    1.36
   1  -2  -5   22.21    1.57
   1  -2  -5   25.51    1.43
  -1   2   5   21.01    1.60
  -1   2   5   22.78    1.43
   0  -2   5    3.74    0.37
   0  -2  -5    3.75    0.60
   0  -2   5    3.29    0.63
   0  -2   5    3.38    0.43
   0   2  -5    4.12    0.35
   0   2   5    2.53    0.37
   0   2   5    3.61    0.64
   1  -2   5    6.19    0.61
   1  -2   5    6.12    0.68
  -1  -2  -5    6.53    0.78
   1  -2   5    4.63    0.56
   1   2   5    5.00    0.57
  -1   2  -5    6.07    0.56
   1   2   5    5.52    0.84
  -2  -2  -5    4.10    0.53
   2  -2   5    2.84    0.52
  -2  -2  -5    3.24    0.71
   2  -2   5    3.80    0.39
   2  -2   5    3.63    0.60
   2   2   5    3.99    0.80
  -2   2  -5    3.19    0.47
  -2   2  -5    4.28    0.54
   2   2   5    3.84    0.53
   3  -2   5    2.50    0.61
  -3  -2  -5    1.48    0.65
  -3  -2  -5    3.41    0.54
   3  -2   5    1.62    0.58
  -3   2  -5    2.18    0.50
   3   2   5    2.92    0.52
  -3   2  -5    3.47    0.45
   4  -2   5   63.76    3.88
  -4  -2  -5   61.66    4.00
   4   2   5   64.27    3.75
  -4   2  -5   62.80    3.59
   5  -2   5    0.28    0.59
   5   2   5    0.28    0.53
  -5   2  -5    0.14    0.37
   6  -2   5   22.13    2.11
  -6   2  -5   17.89    1.47
   6   2   5   19.57    1.76
   7  -2   5    9.36    1.61
   7   2   5    7.91    1.35
  -7   2  -5    9.16    1.45
   8  -2   5    0.46    1.08
   8   2   5    0.59    1.01
  -8   3   5   -0.04    0.79
  -8   3   5    1.27    0.96
  -7   3   5    0.41    0.83
   7   3  -5    2.46    0.74
  -7   3   5    0.78    0.79
  -6   3   5   12.59    1.54
   6   3  -5   12.23    1.27
  -6   3   5    9.49    1.35
  -5  -3   5   44.97    2.62
  -5   3   5   41.43    2.95
   5   3  -5   46.77    2.77
  -5   3   5   44.81    3.05
  -4  -3   5    0.23    0.23
   4   3  -5    0.59    0.14
  -4   3   5    0.98    0.61
  -4   3   5    0.22    0.50
   4   3  -5    0.20    0.30
  -3  -3   5   47.47    2.56
  -3   3   5   42.52    2.81
  -3   3   5   46.54    3.01
   3   3  -5   47.87    2.61
   2  -3  -5   49.06    2.59
   2  -3  -5   43.70    2.75
  -2   3   5   38.63    2.78
  -2   3   5   41.50    2.58
  -1  -3   5   57.29    3.84
   1  -3  -5   70.97    3.52
  -1  -3   5   58.20    3.37
   1  -3  -5   64.56    3.72
  -1   3   5   62.24    3.52
  -1   3   5   58.19    3.74
   0  -3  -5   68.89    3.96
   0  -3   5   65.08    3.68
   0  -3   5   66.41    3.98
   0   3  -5   68.50    3.62
   0   3   5   67.47    3.69
   0   3   5   58.37    3.94
   1  -3   5   96.36    5.37
   1  -3   5  100.61    5.46
  -1  -3  -5  101.36    5.64
   1  -3   5   96.65    5.41
  -1   3  -5   86.48    5.49
  -1   3  -5  103.12    5.35
   1   3   5   89.54    5.64
   1   3   5   94.48    5.37
   1   3   5  100.39    5.30
  -2  -3  -5    4.48    0.90
   2  -3   5    5.60    0.72
   2  -3   5    5.21    0.69
   2   3   5    4.48    0.97
   2   3   5    4.03    0.55
  -2   3  -5    4.11    0.57
  -2   3  -5    4.11    0.67
   3  -3   5    1.89    0.58
  -3  -3  -5    1.31    0.75
  -3  -3  -5    2.21    0.56
   3   3   5    2.49    0.54
  -3   3  -5    1.41    0.53
  -3   3  -5    1.41    0.50
  -4  -3  -5    6.43    1.16
   4  -3   5    5.83    0.99
  -4   3  -5    6.45    0.77
   4   3   5    6.10    0.78
   5  -3   5    0.15    0.66
  -5   3  -5    0.16    0.49
   5   3   5    0.73    0.56
   6  -3   5    0.92    0.87
  -6   3  -5    0.50    0.57
   6   3   5    1.64    0.75
   7  -3   5    1.29    0.95
   7   3   5    2.11    0.93
   8  -3   5    1.37    1.05
   8   3   5    0.41    1.00
  -8   4   5    3.25    1.22
  -8   4   5    3.96    1.19
  -7   4   5    4.51    1.18
   7   4  -5    7.84    1.02
  -7   4   5    3.96    1.12
  -6   4   5   10.95    1.57
  -6   4   5   10.68    1.46
   6   4  -5   11.61    1.22
  -5  -4   5    7.02    0.69
  -5   4   5   10.12    1.39
  -5   4   5    5.67    1.04
   5   4  -5    8.91    0.88
  -4   4   5    8.20    1.27
  -4   4   5    6.06    0.97
   4   4  -5    8.31    0.71
  -3   4   5    0.28    0.65
   3   4  -5    0.87    0.23
  -3   4   5    1.28    0.50
  -2   4   5   58.79    3.43
  -2   4   5   56.63    3.67
  -1  -4   5   52.58    2.85
   1  -4  -5   60.46    3.04
   1  -4  -5   49.08    3.58
  -1  -4   5   49.48    3.46
  -1   4   5   52.04    3.05
   1   4  -5   50.75    2.84
  -1   4   5   45.87    3.35
   0  -4   5   60.01    3.32
   0  -4  -5   65.17    3.75
   0  -4   5   62.17    3.75
   0   4   5   52.26    3.70
   0   4  -5   56.21    3.28
   0   4   5   57.49    3.34
   1  -4   5    3.01    0.67
  -1  -4  -5    1.90    0.80
   1  -4   5    2.16    0.50
   1   4   5    1.25    0.82
   1   4   5    1.54    0.34
  -1   4  -5    1.96    0.52
  -1   4  -5    2.38    0.46
  -1   4  -5    1.70    0.69
   2  -4   5   19.79    1.43
   2  -4   5   17.81    1.42
  -2  -4  -5   20.37    1.81
  -2   4  -5   19.02    1.51
  -2   4  -5   20.29    1.41
   2   4   5   18.53    1.20
   2   4   5   19.56    1.37
  -2   4  -5   17.09    1.57
   2   4   5   16.08    1.88
   3  -4   5   29.32    2.05
   3  -4   5   29.53    2.00
  -3   4  -5   27.29    2.04
  -3   4  -5   28.81    2.09
   3   4   5   28.54    1.91
   4  -4   5   35.61    2.66
  -4   4  -5   40.96    2.75
   4   4   5   38.15    2.48
  -4   4  -5   39.80    2.58
   5  -4   5   -0.25    0.61
  -5   4  -5    0.03    0.56
   5   4   5    0.38    0.55
   6  -4   5    2.28    0.96
   6   4   5    2.10    0.81
   7   4   5    0.03    0.76
  -7   5   5    0.13    1.07
  -7   5   5    1.11    1.01
  -6   5   5   -0.49    0.85
  -6   5   5   -0.47    0.83
   5   5  -5    6.18    0.74
  -5   5   5    4.49    1.00
  -5   5   5    7.88    1.34
   4   5  -5    0.11    0.46
  -4   5   5    0.25    0.62
  -4   5   5    0.81    0.88
  -3   5   5   -0.80    0.44
  -3   5   5    0.56    0.74
   3   5  -5   -0.11    0.18
   2   5  -5    3.62    0.32
  -2   5   5    4.93    1.08
  -2   5   5    3.76    0.69
  -1  -5   5   13.91    0.85
  -1   5   5   13.59    1.66
  -1   5   5   12.87    1.13
   0  -5   5    4.65    0.52
   0   5  -5    4.19    0.60
   0   5   5    3.32    0.52
   0   5   5    3.56    1.07
   1  -5   5   12.75    1.01
   1  -5   5   13.59    1.44
   1   5   5   12.40    1.65
   1   5   5   11.41    0.92
  -1   5  -5   11.11    1.17
  -1   5  -5   11.74    1.49
   2  -5   5    0.19    0.58
  -2   5  -5    2.21    0.87
   2   5   5    1.84    0.39
   2   5   5    1.44    0.48
   2   5   5    0.77    0.97
  -2   5  -5    1.27    0.67
   3  -5   5    4.38    0.78
  -3   5  -5    4.86    0.99
  -3   5  -5    5.11    1.01
   3   5   5    6.10    0.75
   3   5   5    4.11    0.54
   4  -5   5   10.98    1.51
   4   5   5   10.32    1.08
  -4   5  -5   11.38    1.42
  -4   5  -5    8.56    1.27
  -5   5  -5   10.87    1.50
   5   5   5   15.87    1.48
  -6   5  -5    2.34    1.11
   6   5   5    4.29    0.97
   7   5   5    1.16    0.90
  -6   6   5    5.19    1.44
  -6   6   5    5.96    1.32
  -5   6   5   -0.14    0.77
  -5   6   5   -0.03    1.02
  -4   6   5    6.90    1.15
  -4   6   5    9.65    1.51
  -3   6   5    0.34    0.80
  -3   6   5    0.01    0.61
  -2   6   5   12.32    1.76
  -2   6   5   12.95    1.23
  -1  -6   5   -0.09    0.15
  -1   6   5    0.99    0.94
  -1   6   5    0.45    0.43
   0  -6   5    9.48    0.76
   0   6   5    8.11    0.89
   0   6   5    6.75    1.43
   0   6  -5    9.02    0.93
   1   6   5   14.52    1.12
  -1   6  -5   13.99    1.34
  -1   6  -5   15.15    1.85
   1   6   5   13.25    1.92
   2   6   5   40.47    2.48
  -2   6  -5   38.02    2.65
   2   6   5   38.34    3.25
  -2   6  -5   37.31    2.98
   2   6   5   39.48    2.36
   3   6   5    0.50    0.45
  -3   6  -5    0.54    0.75
   3   6   5    0.06    0.27
  -3   6  -5    0.21    0.69
   4   6   5    5.29    0.86
  -4   6  -5    5.24    1.18
  -4   6  -5    4.95    1.14
   5   6   5    0.23    0.61
  -5   6  -5    1.60    0.98
   6   6   5    1.39    0.79
  -6   7   5    5.33    1.35
  -6   7   5    6.80    1.65
  -5   7   5   -1.40    0.78
  -5   7   5   -1.35    1.05
  -4   7   5    0.29    1.08
  -4   7   5   -0.47    0.75
  -3   7   5    1.24    0.74
  -3   7   5    0.06    0.82
  -2   7   5   18.81    1.63
  -2   7   5   18.79    2.26
  -1   7   5   -0.18    0.46
  -1   7   5    0.02    1.05
   0   7   5   55.18    4.29
   0   7   5   61.59    3.58
  -1   7  -5    2.34    0.68
   1   7   5    2.87    1.27
  -1   7  -5    3.05    1.26
   1   7   5    2.43    0.50
  -2   7  -5    2.33    0.76
   2   7   5    0.72    0.50
  -2   7  -5    2.98    1.15
   2   7   5    1.52    0.55
   2   7   5    1.21    1.29
  -3   7  -5    0.11    0.88
  -3   7  -5   -0.05    0.76
   3   7   5    0.04    0.47
  -4   7  -5    5.52    1.22
   4   7   5    4.55    0.85
  -4   7  -5    5.91    1.39
   5   7   5    0.56    0.66
  -5   7  -5    0.18    1.02
  -5   7  -5    0.86    1.20
  -4   8   5   -0.19    0.78
  -4   8   5   -0.45    1.30
  -3   8   5   -0.11    0.77
  -3   8   5    1.55    1.16
  -2   8   5   -0.04    1.02
  -2   8   5    1.13    0.77
  -1   8   5    0.09    1.25
  -1   8   5    0.57    0.60
   0   8   5    0.28    0.49
   0   8   5    0.22    1.15
   1   8   5    2.28    1.37
   2   8   5    0.98    1.29
   2   8   5    0.09    0.52
  -2   8  -5    1.68    1.21
  -2   8  -5   -0.52    0.76
   3   8   5    2.56    0.71
  -3   8  -5    5.18    1.13
  -3   8  -5    3.03    1.40
   4   8   5    4.11    0.92
  -4   8  -5    7.49    1.67
  -4   8  -5    5.37    1.36
  -3   9   5   -0.30    0.93
  -3   9   5    2.36    1.49
  -2   9   5    8.26    1.42
  -2   9   5   14.26    2.26
  -1   9   5    1.90    1.43
   0   9   5   15.58    2.63
   1   9   5    0.89    1.31
   1   9   5    0.81    0.62
  -2   9  -5    2.92    1.53
   2   9   5   -0.06    0.60
  -8   0   6    4.25    1.01
  -8   0   6    3.27    1.03
  -7   0   6    0.72    0.75
  -6   0   6    4.31    0.83
  -5   0   6    0.18    0.48
   4   0  -6   23.61    1.43
  -4   0   6   19.62    1.48
  -4   0   6   20.65    1.63
   3   0  -6    0.02    0.22
  -3   0   6    0.19    0.27
  -3   0   6    0.09    0.31
  -2   0   6   51.34    3.04
   2   0  -6   58.04    3.04
  -1   0   6   -0.14    0.15
   0   0   6   10.66    0.75
   0   0   6    9.95    0.73
   1   0   6   -0.15    0.19
  -1   0  -6    0.11    0.15
  -1   0  -6   -0.02    0.22
   1   0   6   -0.11    0.24
  -2   0  -6    4.33    0.40
  -2   0  -6    4.60    0.56
   2   0   6    4.51    0.59
  -3   0  -6   -0.12    0.28
  -3   0  -6   -0.13    0.30
   3   0   6    0.01    0.35
   4   0   6   41.37    2.65
   5   0   6    0.57    0.64
   6   0   6    8.40    1.31
  -7   0  -6   -0.09    0.44
   7   0   6   -0.94    0.66
  -8   1   6    0.76    0.85
  -8   1   6    0.49    0.94
  -7  -1   6   -0.01    0.56
  -7   1   6    0.18    0.60
  -7   1   6    1.41    0.74
  -6  -1   6   10.31    1.10
  -6   1   6    9.31    1.23
  -6   1   6    8.88    1.16
  -5  -1   6   56.93    3.41
  -5  -1   6   62.34    3.43
  -5   1   6   52.59    3.53
  -5   1   6   57.84    3.50
  -4  -1   6    0.95    0.39
  -4  -1   6    1.00    0.37
   4   1  -6    1.21    0.29
  -4   1   6    0.21    0.43
  -4   1   6    0.75    0.48
  -4   1   6    0.15    0.46
  -3  -1   6   22.36    1.40
  -3  -1   6   22.42    1.37
   3   1  -6   22.27    1.31
  -3   1   6   20.96    1.44
  -3   1   6   21.39    1.57
  -2  -1   6    2.02    0.28
   2  -1  -6    2.52    0.36
  -2   1   6    2.39    0.39
  -2   1   6    2.29    0.54
   1  -1  -6   48.13    2.65
  -1   1   6   44.17    2.67
  -1   1   6   42.29    2.52
   0  -1  -6    9.31    0.73
   0  -1   6    8.35    0.62
   0   1  -6    8.66    0.62
   0   1   6    9.22    0.82
  -1  -1  -6  151.46    7.83
   1  -1   6  134.53    7.70
   1  -1   6  143.92    7.79
  -1   1  -6  147.78    7.79
   1   1   6  143.58    7.81
  -2  -1  -6    2.96    0.50
  -2  -1  -6    2.81    0.46
   2  -1   6    3.49    0.54
  -2   1  -6    2.08    0.42
   2   1   6    2.36    0.45
  -3  -1  -6   20.86    1.49
   3  -1   6   20.06    1.47
   3  -1   6   19.77    1.51
  -3  -1  -6   21.78    1.40
  -3   1  -6   20.79    1.42
   3   1   6   18.89    1.41
  -3   1  -6   18.58    1.15
   4  -1   6    6.85    0.92
  -4   1  -6    6.57    0.57
   4   1   6    6.43    0.86
   5  -1   6    2.06    0.74
  -5   1  -6    1.63    0.37
   5   1   6    1.42    0.66
   6  -1   6   23.36    2.08
   6   1   6   22.74    2.03
  -6   1  -6   25.25    1.66
   7  -1   6    0.41    0.88
   7   1   6   -0.32    0.73
   8  -1   6    5.60    1.57
   8   1   6    3.63    1.06
  -8   2   6    0.59    0.80
  -8   2   6    1.83    0.89
  -7   2   6    8.40    1.35
  -7   2   6    7.57    1.29
  -6   2   6    8.05    1.15
  -6   2   6    6.60    1.07
  -5  -2   6    1.11    0.40
  -5  -2   6    1.85    0.46
  -5   2   6    1.90    0.66
  -5   2   6    1.13    0.58
  -4  -2   6    4.78    0.51
  -4  -2   6    3.92    0.49
  -4   2   6    3.83    0.67
   4   2  -6    4.06    0.39
  -4   2   6    3.36    0.77
  -3  -2   6  166.41    9.28
   3  -2  -6  201.21    9.50
  -3  -2   6  163.97    9.28
  -3   2   6  166.99    9.61
  -3   2   6  165.73    9.44
   3   2  -6  176.45    9.23
   2  -2  -6   17.62    1.30
  -2  -2   6   15.87    0.92
   2  -2  -6   19.03    1.14
  -2  -2   6   15.65    0.93
  -2   2   6   15.26    1.33
  -2   2   6   14.88    1.12
   1  -2  -6  103.74    5.76
   1  -2  -6  109.14    5.62
  -1  -2   6  101.87    5.46
  -1   2   6   98.06    5.62
  -1   2   6  100.39    5.80
   0  -2   6    2.16    0.30
   0  -2  -6    2.28    0.54
   0   2   6    2.22    0.35
   0   2   6    2.52    0.58
   0   2  -6    2.42    0.28
   1  -2   6    0.94    0.32
  -1  -2  -6    0.67    0.46
   1  -2   6    0.81    0.33
   1  -2   6    1.07    0.40
   1   2   6    0.43    0.34
   1   2   6    0.11    0.50
  -1   2  -6    0.90    0.28
   2  -2   6   29.40    1.97
   2  -2   6   32.78    1.75
   2  -2   6   31.45    2.04
  -2  -2  -6   30.99    2.11
  -2  -2  -6   33.21    1.95
   2   2   6   27.68    2.14
  -2   2  -6   31.80    1.92
   2   2   6   29.48    1.93
   3  -2   6   26.07    1.82
  -3  -2  -6   26.20    1.91
   3  -2   6   25.32    1.79
  -3   2  -6   24.00    1.50
   3   2   6   23.70    1.67
   4  -2   6    1.41    0.63
  -4   2  -6    1.36    0.36
   4   2   6    0.37    0.46
   5  -2   6    1.83    0.74
   5   2   6    0.97    0.64
  -5   2  -6    1.27    0.40
   6  -2   6    2.10    0.90
   6   2   6    3.56    0.91
  -6   2  -6    2.76    0.60
   7  -2   6    0.57    0.90
   7   2   6    1.72    0.85
   8  -2   6    1.44    1.19
   8   2   6    1.53    1.11
  -8   3   6    2.88    1.11
  -8   3   6    1.40    1.02
  -7   3   6    0.42    0.79
  -7   3   6   -0.30    0.74
  -6   3   6    4.21    1.05
  -6   3   6    7.64    1.23
  -5  -3   6    3.08    0.48
   5   3  -6    3.36    0.36
  -5   3   6    2.31    0.81
  -5   3   6    3.41    0.84
  -4  -3   6    1.32    0.27
  -4   3   6    0.75    0.51
  -4   3   6    0.61    0.61
  -3  -3   6    1.13    0.19
  -3   3   6    1.30    0.47
  -3   3   6    1.85    0.67
   2  -3  -6   17.31    1.43
   2  -3  -6   19.37    1.24
  -2   3   6   17.70    1.50
  -2   3   6   16.73    1.26
   1  -3  -6   45.06    2.41
  -1  -3   6   37.83    2.28
   1  -3  -6   44.97    2.65
  -1   3   6   39.32    2.66
  -1   3   6   38.54    2.41
   0  -3  -6   94.86    5.11
   0  -3   6   85.46    5.11
   0  -3   6   86.27    4.84
   0   3   6   83.09    5.11
   0   3   6   87.50    4.83
   0   3  -6   87.82    4.74
  -1  -3  -6    2.04    0.67
   1  -3   6    3.05    0.52
   1  -3   6    2.51    0.46
   1   3   6    3.22    0.78
  -1   3  -6    2.90    0.42
   1   3   6    2.50    0.47
   1   3   6    2.38    0.37
  -2  -3  -6    0.56    0.57
   2  -3   6    0.69    0.42
   2  -3   6    0.45    0.48
   2  -3   6    1.34    0.36
  -2   3  -6    1.19    0.50
  -2   3  -6    0.98    0.40
   2   3   6    1.15    0.69
   2   3   6    0.46    0.35
  -3  -3  -6   39.66    2.67
   3  -3   6   37.73    2.12
   3  -3   6   35.72    2.38
   3   3   6   33.34    2.27
  -3   3  -6   34.55    2.25
   4  -3   6    4.00    0.87
   4   3   6    4.48    0.71
  -4   3  -6    3.96    0.62
   5  -3   6    6.78    1.17
  -5   3  -6    9.77    0.96
   5   3   6   10.17    1.16
   6  -3   6   40.02    3.06
   6   3   6   39.92    2.84
  -6   3  -6   40.07    2.62
   7  -3   6    0.75    0.91
   7   3   6    2.11    0.89
  -7   4   6   -0.51    0.83
  -7   4   6    0.09    0.90
  -6   4   6    2.91    0.94
  -6   4   6    1.96    0.95
  -5  -4   6    1.02    0.39
  -5   4   6    0.07    0.62
  -5   4   6    0.97    0.78
  -4   4   6   19.23    1.73
  -4   4   6   15.81    1.49
  -3   4   6   16.57    1.66
  -3   4   6   17.86    1.41
  -2   4   6   31.55    1.98
  -2   4   6   27.70    2.25
   1  -4  -6   20.53    1.30
  -1  -4   6   18.42    1.14
  -1  -4   6   21.13    1.84
  -1   4   6   18.32    1.68
  -1   4   6   18.08    1.33
   0  -4  -6   17.25    1.56
   0  -4   6   16.98    1.17
   0  -4   6   17.50    1.59
   0   4   6   15.38    1.61
   0   4  -6   17.62    1.10
   0   4   6   17.23    1.18
   1  -4   6   97.93    6.00
  -1  -4  -6  121.68    6.43
   1  -4   6  112.52    6.19
   1   4   6   99.56    6.37
  -1   4  -6  112.32    5.96
   1   4   6  104.76    5.91
   2  -4   6    1.05    0.44
   2  -4   6    0.90    0.50
   2  -4   6    1.10    0.55
   2   4   6    1.53    0.34
  -2   4  -6    1.27    0.48
  -2   4  -6    1.51    0.66
   2   4   6    1.17    0.79
   2   4   6    1.57    0.49
   3  -4   6    0.43    0.50
   3  -4   6    0.14    0.46
   3   4   6    0.37    0.37
  -3   4  -6   -0.14    0.50
   4  -4   6   13.37    1.52
  -4   4  -6   12.43    1.29
   4   4   6   14.63    1.29
   5  -4   6    7.47    1.26
   5   4   6    9.97    1.20
  -5   4  -6    9.56    1.14
   6  -4   6    1.68    0.90
  -6   4  -6    0.46    0.94
   6   4   6    1.76    0.74
   7  -4   6    5.48    1.29
   7   4   6    5.46    1.17
  -7   5   6    2.57    1.21
  -7   5   6    0.37    1.00
  -6   5   6   30.30    2.73
  -6   5   6   30.09    2.47
  -5   5   6   18.14    1.88
  -5   5   6   16.45    1.78
  -4   5   6   16.17    1.82
  -4   5   6   13.03    1.48
  -3   5   6    0.80    0.81
  -3   5   6   -0.20    0.46
  -2   5   6   20.40    1.53
  -2   5   6   19.31    1.90
  -1  -5   6    0.53    0.19
  -1   5   6    0.58    0.38
  -1   5   6    1.05    0.84
   0  -5   6    2.22    0.41
   0   5   6    1.58    0.43
   0   5   6    2.43    0.94
   1  -5   6    8.44    1.21
   1  -5   6    7.04    0.81
   1   5   6    7.35    1.32
   1   5   6    7.59    0.74
   2  -5   6   13.91    1.28
  -2   5  -6   10.52    1.44
   2   5   6   12.85    0.96
   2   5   6   11.98    1.79
   2   5   6   11.81    1.06
   3   5   6   12.56    1.13
  -3   5  -6   13.24    1.46
   3   5   6   11.63    0.94
  -4   5  -6    8.53    1.20
   4   5   6    8.50    1.02
   5   5   6    1.63    0.68
   6   5   6    2.33    0.89
   7   5   6   -0.21    0.75
  -6   6   6   14.15    2.09
  -6   6   6   11.19    1.68
  -5   6   6    2.09    1.03
  -5   6   6    0.75    0.79
  -4   6   6    7.76    1.21
  -4   6   6   11.36    1.65
  -3   6   6   -0.71    0.83
  -3   6   6   -0.48    0.60
  -2   6   6   -0.17    0.87
  -2   6   6    1.79    0.61
  -1  -6   6   13.74    0.85
  -1   6   6   12.85    1.16
  -1   6   6   11.22    1.73
   0  -6   6    4.38    0.51
   0   6   6    3.48    0.64
   0   6   6    2.37    1.05
  -1   6  -6    9.96    1.15
   1   6   6   11.80    1.80
   1   6   6   11.09    0.93
   2   6   6    7.70    0.89
  -2   6  -6    6.80    1.07
   2   6   6    5.98    1.51
  -2   6  -6    6.61    1.33
   2   6   6    5.40    0.68
   3   6   6   13.38    1.00
  -3   6  -6   13.26    1.57
   3   6   6   10.97    1.18
  -3   6  -6   12.31    1.64
  -4   6  -6    2.37    0.93
   4   6   6    0.95    0.61
   5   6   6    1.92    0.72
  -5   6  -6    0.50    0.96
   6   6   6   -0.86    0.69
  -5   7   6   -0.31    1.19
  -5   7   6    0.53    0.95
  -4   7   6   -0.84    0.80
  -4   7   6   -0.14    0.92
  -3   7   6   12.04    1.92
  -3   7   6   10.15    1.39
  -2   7   6    5.94    1.52
  -2   7   6    4.95    0.95
  -1   7   6    1.84    0.59
  -1   7   6    1.36    1.14
   0   7   6    0.35    1.03
   0   7   6    0.01    0.44
   1   7   6    0.75    1.14
   1   7   6    1.15    0.46
   2   7   6    2.20    0.48
  -2   7  -6    0.83    0.68
   2   7   6    1.76    0.59
  -2   7  -6    3.10    1.08
   2   7   6    3.15    1.37
  -3   7  -6   18.56    2.02
  -3   7  -6   17.68    2.22
   3   7   6   20.09    1.60
  -4   7  -6    2.16    1.05
   4   7   6    0.90    0.64
   5   7   6   18.21    1.77
  -4   8   6   12.36    1.72
  -4   8   6   18.33    2.42
  -3   8   6    1.74    1.33
  -3   8   6    0.51    0.89
  -2   8   6   -0.14    0.62
  -2   8   6    1.35    1.26
  -1   8   6   -0.66    0.57
  -1   8   6    0.08    1.21
   0   8   6   14.60    2.32
   0   8   6   17.06    1.44
   1   8   6    0.22    0.50
   1   8   6    1.08    0.50
   1   8   6    0.15    1.35
   2   8   6    3.84    0.81
   2   8   6    1.76    1.36
  -2   8  -6    7.47    1.61
   3   8   6   -0.19    0.54
  -3   8  -6   -1.52    0.79
  -3   8  -6    2.14    1.23
   4   8   6    0.36    0.67
  -4   8  -6    3.82    2.23
  -3   9   6    0.19    0.92
  -2   9   6    8.02    1.96
  -2   9   6    4.32    1.05
  -1   9   6    3.31    1.70
   0   9   6    5.29    1.69
   1   9   6    3.78    1.70
   1   9   6    1.17    0.65
   2   9   6   15.40    2.57
   2   9   6   12.03    1.33
  -8   0   7   -0.17    0.74
  -8   0   7    0.99    0.78
  -7   0   7    6.76    1.10
  -6   0   7   -0.50    0.52
  -5   0   7    1.21    0.54
   4   0  -7   -0.03    0.23
  -4   0   7   -0.05    0.34
  -3   0   7   47.50    2.84
  -3   0   7   49.03    2.78
   2   0  -7    0.21    0.19
  -2   0   7    0.09    0.18
  -1   0   7   39.47    2.22
  -1   0   7   39.19    2.34
   0   0   7    0.77    0.27
   0   0   7    0.64    0.28
  -1   0  -7    0.34    0.28
   1   0   7    0.62    0.32
   1   0   7   -0.01    0.21
  -2   0  -7    0.14    0.27
  -2   0  -7    0.02    0.14
   2   0   7    0.77    0.35
  -3   0  -7   32.67    1.91
  -3   0  -7   33.45    2.05
   3   0   7   30.54    2.07
   4   0   7    1.15    0.55
   5   0   7    2.42    0.71
   6   0   7   -0.39    0.67
   7   0   7    3.03    1.07
  -8   1   7   -0.14    0.71
  -8   1   7   -1.30    0.60
  -7  -1   7    9.04    1.13
  -7   1   7   11.39    1.38
  -7   1   7    9.55    1.30
  -6  -1   7    4.30    0.76
  -6   1   7    5.73    0.98
  -6   1   7    3.81    0.82
  -5  -1   7    5.09    0.73
  -5  -1   7    6.37    0.75
  -5   1   7    4.29    0.79
  -5   1   7    6.40    0.97
   4  -1  -7   10.50    0.98
  -4  -1   7   10.17    0.90
  -4  -1   7    9.86    0.89
   4   1  -7   11.45    0.78
  -4   1   7    9.76    0.98
  -4   1   7   10.82    1.09
  -3  -1   7    4.39    0.48
  -3  -1   7    3.87    0.50
  -3   1   7    3.84    0.53
  -3   1   7    4.45    0.71
   3   1  -7    4.60    0.41
  -2  -1   7   52.28    3.01
   2  -1  -7   61.83    3.11
  -2   1   7   50.96    3.09
  -2   1   7   54.15    3.26
  -1   1   7    9.20    0.71
  -1   1   7    9.66    0.89
   0  -1  -7  293.28   15.33
   0  -1   7  281.65   15.23
   0   1   7  281.86   15.35
  -1  -1  -7    6.95    0.64
   1  -1   7    6.96    0.48
   1  -1   7    7.59    0.65
   1   1   7    6.57    0.73
  -1   1  -7    6.61    0.61
   1   1   7    7.95    0.73
   2  -1   7    3.26    0.54
  -2  -1  -7    3.37    0.50
  -2  -1  -7    4.06    0.53
   2   1   7    3.13    0.51
   2   1   7    3.21    0.59
  -2   1  -7    3.04    0.51
   3  -1   7    0.38    0.45
   3  -1   7    0.29    0.44
  -3  -1  -7    0.14    0.40
   3   1   7    0.95    0.44
  -3   1  -7    0.22    0.39
   4  -1   7   14.07    1.30
  -4   1  -7   13.91    0.88
   4   1   7   13.15    1.25
   5  -1   7    2.03    0.76
   5   1   7    1.14    0.66
   6  -1   7   18.01    1.95
   6   1   7   23.97    1.97
   7  -1   7    1.11    0.92
   7   1   7    0.49    0.80
   8  -1   7    0.59    1.12
   8   1   7   -0.24    0.87
  -8   2   7    1.04    0.89
  -8   2   7    0.76    0.82
  -7   2   7    4.89    1.05
  -7   2   7    3.66    0.98
  -6   2   7   -0.11    0.58
  -6   2   7    0.10    0.60
  -5  -2   7    3.29    0.53
  -5  -2   7    2.73    0.52
  -5   2   7    2.27    0.67
  -5   2   7    3.48    0.82
  -4  -2   7   15.77    1.09
  -4  -2   7   16.37    1.09
  -4   2   7   15.64    1.28
  -4   2   7   15.21    1.43
   4   2  -7   16.41    1.08
  -3  -2   7   10.47    0.75
  -3  -2   7   11.06    0.75
  -3   2   7   11.26    0.95
  -3   2   7   10.93    1.14
  -2  -2   7   35.59    2.00
  -2  -2   7   36.19    2.01
   2  -2  -7   37.99    2.38
   2  -2  -7   39.28    2.19
  -2   2   7   33.01    2.37
  -2   2   7   36.10    2.19
   1  -2  -7    5.40    0.51
   1  -2  -7    5.08    0.70
  -1  -2   7    5.30    0.36
  -1   2   7    4.95    0.77
  -1   2   7    3.59    0.50
   0  -2   7    2.30    0.32
   0  -2  -7    2.91    0.56
   0   2  -7    2.27    0.30
   0   2   7    2.89    0.60
   0   2   7    3.20    0.40
   1  -2   7    0.78    0.31
   1  -2   7    0.40    0.30
  -1  -2  -7   -0.01    0.38
   1   2   7    0.31    0.33
   1   2   7    0.57    0.53
  -1   2  -7    0.63    0.27
   2  -2   7  173.65    9.66
  -2  -2  -7  188.96    9.72
   2  -2   7  161.34    9.56
   2  -2   7  181.51    9.35
   2   2   7  164.89    9.56
  -2   2  -7  182.41    9.55
   3  -2   7   22.84    1.67
  -3  -2  -7   23.24    1.78
   3   2   7   21.25    1.57
  -3   2  -7   22.51    1.65
   4  -2   7   14.92    1.46
  -4   2  -7   18.02    1.10
   4   2   7   15.05    1.36
   5  -2   7    2.05    0.80
   5   2   7    0.83    0.61
   6  -2   7    0.19    0.77
   6   2   7    0.30    0.66
   7  -2   7   13.00    1.87
   7   2   7   13.67    1.73
   8  -2   7   13.93    2.01
   8   2   7   13.24    1.99
  -8   3   7    2.63    1.05
  -8   3   7    2.76    1.01
  -7   3   7    8.05    1.39
  -7   3   7   10.29    1.51
  -6   3   7    0.48    0.70
  -6   3   7    0.61    0.71
  -5  -3   7   27.29    1.69
   5   3  -7   28.10    1.62
  -5   3   7   25.46    2.08
  -5   3   7   28.45    2.22
  -4  -3   7   12.61    0.85
  -4   3   7   14.60    1.54
  -4   3   7   12.53    1.18
  -3  -3   7    0.97    0.15
  -3   3   7    2.01    0.70
  -3   3   7    1.17    0.48
  -2  -3   7   20.93    1.13
   2  -3  -7   23.48    1.63
  -2  -3   7   19.16    1.10
   2  -3  -7   19.02    1.35
  -2   3   7   18.21    1.38
  -2   3   7   20.65    1.66
  -1  -3   7   22.95    1.45
   1  -3  -7   28.26    1.56
   1  -3  -7   24.06    1.76
  -1   3   7   22.82    1.54
  -1   3   7   23.40    1.83
   0  -3   7   10.33    1.21
   0  -3  -7   12.81    1.14
   0  -3   7   12.65    0.93
   0  -3   7   12.60    0.82
   0   3   7   10.94    0.86
   0   3   7    9.98    1.21
   0   3  -7   11.70    0.76
   1  -3   7    3.74    0.54
  -1  -3  -7    5.57    0.83
   1  -3   7    4.09    0.60
  -1   3  -7    4.29    0.50
   1   3   7    3.66    0.56
   1   3   7    4.11    0.87
   1   3   7    3.73    0.46
   2  -3   7    3.20    0.61
   2  -3   7    3.29    0.64
  -2  -3  -7    4.18    0.89
   2  -3   7    3.18    0.47
   2   3   7    3.80    0.58
  -2   3  -7    4.40    0.60
   2   3   7    3.25    0.86
   3  -3   7    0.32    0.47
  -3  -3  -7    0.07    0.69
  -3   3  -7    0.41    0.36
   3   3   7    0.14    0.42
   4  -3   7    6.77    1.02
  -4   3  -7    7.70    0.81
   4   3   7    9.47    1.07
   5  -3   7    1.93    0.84
  -5   3  -7    1.44    0.50
   5   3   7    2.01    0.76
   6  -3   7    0.24    0.78
   6   3   7   -0.08    0.63
   7  -3   7    1.67    1.06
   7   3   7    2.16    0.92
  -7   4   7   -0.31    0.79
  -7   4   7   -0.09    0.79
  -6   4   7    9.38    1.38
  -6   4   7   12.63    1.66
  -5   4   7    4.33    1.13
  -5   4   7    5.45    1.00
  -4   4   7   24.65    2.04
  -4   4   7   21.61    1.77
  -3   4   7   15.62    1.73
  -3   4   7   17.09    1.36
  -2   4   7    0.12    0.36
  -2   4   7    1.49    0.75
  -1  -4   7   14.48    1.68
  -1  -4   7   13.31    0.93
  -1   4   7   16.18    1.13
  -1   4   7   15.81    1.51
   0  -4   7   32.74    2.57
   0  -4   7   33.72    2.02
   0   4   7   32.64    2.46
   0   4   7   32.66    2.03
   1  -4   7   15.85    1.23
   1  -4   7   16.57    1.41
  -1   4  -7   17.68    1.15
   1   4   7   14.82    1.21
   1   4   7   13.19    1.63
   1   4   7   17.00    1.14
   2  -4   7   23.24    1.68
   2  -4   7   23.21    1.61
  -2   4  -7   24.10    1.60
   2   4   7   20.76    2.07
   2   4   7   22.20    1.63
   2   4   7   24.33    1.49
   3  -4   7    0.53    0.36
   3  -4   7   -0.08    0.50
   3   4   7    0.42    0.49
  -3   4  -7    0.95    0.50
   4  -4   7    4.67    0.91
   4   4   7    3.49    0.75
  -4   4  -7    5.71    0.80
   5  -4   7   10.26    1.47
   5   4   7   11.50    1.28
  -5   4  -7   12.27    1.80
   6  -4   7    2.91    1.10
   6   4   7    4.74    0.99
   7  -4   7    1.40    0.93
   7   4   7    0.04    0.82
  -7   5   7    0.44    1.05
  -7   5   7   -1.18    0.87
  -6   5   7    3.60    1.08
  -6   5   7    6.90    1.35
  -5   5   7    1.91    0.86
  -5   5   7    2.42    1.01
  -4   5   7    1.89    0.94
  -4   5   7    0.08    0.60
  -3   5   7   26.63    1.95
  -3   5   7   26.63    2.31
  -2   5   7   11.55    1.18
  -2   5   7   10.29    1.51
  -1  -5   7    6.67    0.52
  -1   5   7    5.63    1.18
  -1   5   7    5.94    0.79
   0  -5   7   30.17    1.80
   0   5   7   28.23    2.42
   0   5   7   27.16    1.83
   1  -5   7   27.78    1.91
   1  -5   7   30.18    2.24
   1   5   7   28.95    1.82
   1   5   7   28.95    2.47
   2  -5   7   -0.01    0.51
   2   5   7    0.16    0.31
   2   5   7    0.04    0.90
   2   5   7    0.97    0.44
  -2   5  -7    1.68    0.76
   3  -5   7   34.69    2.34
   3   5   7   34.37    2.30
   3   5   7   33.93    2.10
  -3   5  -7   34.16    2.52
  -4   5  -7    1.22    0.71
   4   5   7    0.01    0.54
   5   5   7   -0.03    0.48
  -5   5  -7    0.29    0.72
   6   5   7    7.85    1.22
  -6   6   7    6.82    1.37
  -6   6   7    9.31    1.74
  -5   6   7    6.69    1.45
  -5   6   7    3.64    1.10
  -4   6   7   -0.07    0.64
  -4   6   7   -0.69    0.85
  -3   6   7    1.40    1.07
  -3   6   7    3.34    0.79
  -2   6   7    5.67    1.38
  -2   6   7    6.38    0.89
  -1  -6   7    7.75    0.57
  -1   6   7    8.78    1.62
  -1   6   7    5.67    0.84
   0  -6   7    5.66    0.62
   0   6   7    3.95    0.67
   0   6   7    3.33    1.23
   1   6   7    5.93    1.45
   1   6   7    5.66    0.72
   2   6   7   -1.75    0.95
   2   6   7    1.54    0.52
   2   6   7   -0.16    0.33
  -2   6  -7    0.25    0.80
   3   6   7    6.77    0.77
   3   6   7    8.63    1.02
  -3   6  -7    9.07    1.38
   4   6   7   -0.18    0.58
  -4   6  -7    0.53    0.80
   5   6   7    7.48    1.00
   5   6   7    8.65    1.17
   6   6   7   -0.21    0.78
  -5   7   7   -1.43    0.94
  -5   7   7    1.39    0.98
  -4   7   7   17.57    1.86
  -4   7   7   18.19    2.33
  -3   7   7   -0.24    0.70
  -3   7   7   -1.92    0.86
  -2   7   7    6.75    1.64
  -2   7   7    6.14    0.97
  -1   7   7    2.49    1.28
  -1   7   7    3.17    0.77
   0   7   7    5.70    1.52
   0   7   7    5.63    0.81
   1   7   7    2.53    0.60
   1   7   7    5.55    1.50
   2   7   7    1.43    0.43
   2   7   7    1.23    0.60
   2   7   7    2.01    1.21
  -3   7  -7    2.68    1.13
   3   7   7    2.20    0.67
  -4   7  -7    0.13    0.91
   4   7   7   -0.59    0.59
   5   7   7   -1.63    0.55
  -4   8   7   -1.91    0.94
  -4   8   7    0.74    0.91
  -3   8   7   -0.64    0.81
  -3   8   7    0.30    1.23
  -2   8   7   -0.64    1.22
  -2   8   7    0.43    0.71
  -1   8   7   10.65    1.30
  -1   8   7   10.06    1.99
   0   8   7   -0.12    1.12
   0   8   7    0.02    0.46
   1   8   7   15.31    1.26
   1   8   7    9.45    2.01
   1   8   7   12.93    1.37
   2   8   7    4.35    1.57
   2   8   7    2.16    0.66
   3   8   7    9.75    1.20
  -3   8  -7   11.45    1.94
   4   8   7   -0.64    0.69
  -2   9   7    8.70    1.96
  -1   9   7    1.69    1.59
   0   9   7    1.58    1.44
   1   9   7    3.46    1.71
   1   9   7    2.65    0.75
   1   9   7    1.80    0.70
   2   9   7    3.34    1.58
  -8   0   8   -0.28    0.77
  -8   0   8    1.35    0.81
  -7   0   8    0.27    0.64
  -7   0   8    0.36    0.67
  -6   0   8   15.27    1.43
  -5   0   8   -0.19    0.42
  -4   0   8   82.49    5.03
   4   0  -8  101.83    5.02
  -4   0   8   84.05    5.11
  -3   0   8    0.13    0.25
   3   0  -8    0.11    0.23
  -2   0   8   27.92    1.66
  -1   0   8   -0.03    0.34
  -1   0   8    0.12    0.19
   0   0   8   15.58    1.03
   0   0   8   14.76    1.04
   1   0   8   -0.27    0.22
  -1   0  -8    0.11    0.27
   1   0   8    0.24    0.29
  -2   0  -8  147.72    7.82
   2   0   8  147.23    8.04
  -2   0  -8  144.48    8.02
   3   0   8   -0.49    0.38
  -3   0  -8    0.05    0.16
   4   0   8    4.36    0.77
   5   0   8    0.64    0.60
   6   0   8   25.82    2.19
   7   0   8    1.18    0.93
   8   0   8   12.23    1.77
  -8   1   8    2.26    0.99
  -8   1   8    2.42    1.00
  -7  -1   8   23.67    1.84
  -7   1   8   24.16    2.00
  -7   1   8   19.35    1.95
  -6  -1   8   16.42    1.32
  -6   1   8   12.99    1.42
  -6   1   8   14.89    1.47
  -5  -1   8    1.13    0.48
  -5  -1   8    0.47    0.44
  -5   1   8    0.93    0.56
  -5   1   8    1.38    0.63
  -4  -1   8    8.47    0.81
  -4  -1   8    8.51    0.76
   4  -1  -8    8.29    0.98
  -4   1   8    8.95    1.08
   4   1  -8    7.81    0.64
  -4   1   8    7.89    0.84
  -3  -1   8    0.59    0.31
  -3  -1   8    0.43    0.24
   3   1  -8    0.93    0.23
  -3   1   8    0.92    0.50
  -3   1   8    1.51    0.38
   2  -1  -8   14.05    0.92
  -2  -1   8   13.23    0.84
  -2   1   8   11.81    0.93
  -2   1   8   12.64    1.12
  -1  -1   8   57.20    3.08
  -1   1   8   58.44    3.32
  -1   1   8   52.20    3.13
   0  -1  -8    1.99    0.41
   0  -1   8    1.93    0.32
   0   1   8    1.41    0.36
   0   1   8    1.36    0.47
  -1  -1  -8    2.00    0.41
   1  -1   8    2.38    0.26
   1  -1   8    2.10    0.41
   1   1   8    2.51    0.50
  -1   1  -8    1.82    0.36
   1   1   8    2.46    0.43
   2  -1   8    1.55    0.43
  -2  -1  -8    1.88    0.43
  -2  -1  -8    1.63    0.39
   2   1   8    1.27    0.43
   2   1   8    1.83    0.50
  -2   1  -8    2.50    0.46
  -3  -1  -8   61.93    3.38
   3  -1   8   50.33    3.41
   3   1   8   59.52    3.44
   4  -1   8   42.23    2.79
   4   1   8   43.49    2.76
   5  -1   8    0.50    0.67
  -5   1  -8    0.02    0.22
   5   1   8   -0.04    0.63
   6  -1   8    1.25    0.81
   6   1   8    2.29    0.86
   7  -1   8    1.63    0.94
   7   1   8    0.29    0.81
   8  -1   8    2.75    1.20
  -8   2   8    1.67    0.86
  -8   2   8    1.32    0.88
  -7   2   8    6.20    1.14
  -7   2   8    4.90    1.07
  -6  -2   8    0.70    0.50
  -6   2   8    1.43    0.72
  -6   2   8    1.79    0.82
  -5  -2   8   14.30    1.09
  -5  -2   8   14.40    1.07
  -5   2   8   13.80    1.42
  -5   2   8   12.31    1.26
  -4  -2   8    5.64    0.60
  -4  -2   8    5.53    0.58
   4   2  -8    5.89    0.48
  -4   2   8    6.96    0.85
  -4   2   8    6.80    1.02
  -3  -2   8   28.87    1.67
  -3  -2   8   29.68    1.68
  -3   2   8   27.68    2.06
  -3   2   8   28.21    1.85
   2  -2  -8    0.71    0.31
  -2  -2   8    0.94    0.21
   2  -2  -8    1.97    0.52
  -2  -2   8    1.00    0.19
  -2   2   8    1.20    0.55
  -2   2   8    0.75    0.35
  -1  -2   8    0.69    0.17
   1  -2  -8    0.89    0.45
  -1   2   8    0.37    0.49
  -1   2   8    1.49    0.36
   0  -2   8    7.30    0.60
   0  -2  -8    9.02    0.87
   0   2   8    7.76    0.92
   0   2  -8    8.00    0.58
   0   2   8    7.07    0.63
   1  -2   8    7.43    0.70
   1  -2   8    6.31    0.66
  -1  -2  -8    7.28    0.82
   1   2   8    6.83    0.72
   1   2   8    6.76    0.89
  -1   2  -8    6.72    0.60
   2  -2   8   23.78    1.62
  -2  -2  -8   22.67    1.61
   2  -2   8   19.84    1.49
  -2   2  -8   22.04    1.47
   2   2   8   21.48    1.69
   2   2   8   21.97    1.50
  -3  -2  -8   19.14    1.56
   3  -2   8   19.76    1.50
   3   2   8   19.52    1.49
   4  -2   8    3.70    0.80
   4   2   8    5.28    0.82
   5  -2   8    4.48    1.01
   5   2   8    5.82    0.96
   6  -2   8    0.14    0.76
   6   2   8    1.25    0.75
   7  -2   8    2.01    1.09
   7   2   8    2.73    0.97
  -8   3   8    3.10    1.15
  -8   3   8    1.62    1.08
  -7   3   8    0.70    0.77
  -7   3   8    0.01    0.76
  -6   3   8    9.52    1.30
  -6   3   8   12.57    1.57
  -5  -3   8    5.88    0.59
  -5   3   8    7.74    1.04
  -5   3   8    6.67    1.15
  -4  -3   8    4.65    0.44
  -4   3   8    5.65    1.07
  -4   3   8    4.22    0.76
  -3  -3   8   18.20    1.06
  -3   3   8   19.99    1.43
  -3   3   8   21.00    1.71
  -2  -3   8   25.09    1.45
  -2   3   8   26.61    1.72
  -2   3   8   28.59    2.02
   1  -3  -8    6.81    0.90
  -1   3   8    4.64    0.60
  -1   3   8    5.08    0.90
   0  -3   8   16.25    1.20
   0  -3   8   17.53    1.12
   0  -3   8   16.22    1.47
   0  -3  -8   18.52    1.45
   0   3   8   16.67    1.50
   0   3  -8   17.21    1.06
   0   3   8   18.92    1.18
   1  -3   8   40.97    2.46
   1  -3   8   38.07    2.44
   1  -3   8   39.08    2.36
  -1  -3  -8   42.95    2.62
   1   3   8   36.87    2.64
   1   3   8   36.07    2.40
   1   3   8   38.59    2.30
  -1   3  -8   41.46    2.31
   2  -3   8   38.59    2.27
   2  -3   8   40.22    2.53
  -2  -3  -8   43.30    2.68
   2  -3   8   39.83    2.47
   2   3   8   32.25    2.65
   2   3   8   39.81    2.47
  -2   3  -8   40.27    2.40
   3  -3   8    7.66    0.97
   3   3   8    7.96    0.95
   4  -3   8   60.82    3.81
  -4   3  -8   59.99    3.40
   4   3   8   60.04    3.67
   5  -3   8   11.16    1.48
   5   3   8   12.65    1.37
   6  -3   8    1.12    0.86
   6   3   8    0.99    0.72
   7  -3   8    0.83    1.00
   7   3   8   -0.33    0.82
  -7   4   8    0.00    0.95
  -7   4   8   -0.19    0.85
  -6   4   8    0.89    0.75
  -6   4   8   -0.03    0.82
  -5   4   8    0.21    0.68
  -5   4   8    0.23    0.83
  -4   4   8   21.72    1.74
  -4   4   8   22.81    2.08
  -3   4   8   51.91    3.19
  -3   4   8   50.42    3.47
  -2   4   8    1.99    0.50
  -2   4   8    1.58    0.86
  -1  -4   8   49.67    3.41
  -1  -4   8   48.06    2.78
  -1   4   8   48.54    3.30
  -1   4   8   50.50    2.93
   0  -4   8    8.93    0.81
   0  -4   8   10.12    1.26
   0   4   8    8.70    1.28
   0   4   8    8.97    0.79
   1  -4   8    9.69    1.01
   1  -4   8   10.94    0.92
   1  -4   8   11.22    1.18
   1   4   8   10.33    0.83
   1   4   8    9.70    1.36
   1   4   8    7.63    0.92
  -1   4  -8    9.98    0.85
   2  -4   8   33.32    2.03
   2  -4   8   28.68    1.90
   2   4   8   28.72    1.96
   2   4   8   25.45    2.38
   3  -4   8   10.80    0.86
   3  -4   8   10.41    1.24
   3   4   8   11.63    1.19
   4  -4   8    6.47    1.09
  -4   4  -8    6.36    0.83
   4   4   8    9.18    1.08
   5  -4   8   11.53    1.52
   5   4   8    9.98    1.25
   6  -4   8    7.56    1.39
   6   4   8    4.49    0.97
   7  -4   8    0.42    1.00
   7   4   8    1.84    0.99
  -7   5   8    1.78    1.05
  -7   5   8    5.49    1.33
  -6   5   8    0.04    0.78
  -6   5   8   -0.83    0.70
  -5   5   8    0.40    0.73
  -5   5   8    0.17    0.84
  -4   5   8    8.40    1.20
  -4   5   8    7.43    1.45
  -3   5   8    1.01    0.56
  -3   5   8    1.07    0.93
  -2   5   8    1.15    0.87
  -2   5   8    0.18    0.45
  -1  -5   8    1.86    0.32
  -1   5   8    2.18    0.53
  -1   5   8    1.92    0.91
   0  -5   8    3.73    0.55
   0   5   8    2.91    0.54
   0   5   8    4.78    1.14
   1  -5   8    0.16    0.65
   1   5   8   -0.65    0.73
   1   5   8    0.03    0.29
   1   5   8    0.11    0.38
   2   5   8    0.78    0.49
   2   5   8    0.27    0.33
   2   5   8   -0.66    0.81
   3   5   8    3.92    0.54
   3   5   8    2.35    0.64
   3   5   8    3.46    1.11
   4   5   8    0.37    0.59
  -4   5  -8    1.30    0.68
   5   5   8   -0.30    0.57
   6   5   8    7.47    1.22
  -6   6   8    1.35    1.23
  -6   6   8    0.48    1.03
  -5   6   8    1.50    0.88
  -5   6   8    0.13    1.00
  -4   6   8    2.30    0.86
  -4   6   8    3.13    1.24
  -3   6   8   39.06    2.61
  -3   6   8   33.94    3.03
  -2   6   8    6.94    1.00
  -2   6   8    6.37    1.38
  -1   6   8   21.87    1.66
  -1   6   8   21.89    2.27
   0  -6   8    0.98    0.37
   0   6   8    1.21    0.47
   0   6   8   -0.14    0.97
   1   6   8    1.41    1.03
   1   6   8    0.67    0.46
   1   6   8    0.03    0.35
   2   6   8    2.62    1.19
   2   6   8    4.71    0.75
   2   6   8    6.42    0.74
   3   6   8    6.38    0.94
   3   6   8    7.20    1.59
   3   6   8    7.19    0.77
   4   6   8    0.15    0.39
  -4   6  -8   -0.28    0.76
   4   6   8    0.47    0.63
   5   6   8   12.26    1.44
   6   6   8   -0.40    0.71
  -5   7   8   14.00    2.24
  -5   7   8   14.16    1.86
  -4   7   8   -1.34    0.93
  -4   7   8   -0.53    0.85
  -3   7   8   13.06    2.08
  -3   7   8   14.53    1.59
  -2   7   8    1.95    0.68
  -2   7   8    1.67    1.31
  -1   7   8   25.61    2.84
  -1   7   8   24.91    1.87
   0   7   8    0.78    1.11
   0   7   8   -0.18    0.50
   1   7   8   11.14    2.02
   1   7   8   17.03    1.43
   1   7   8   16.00    1.28
   2   7   8   -0.29    0.38
   2   7   8   -0.70    1.01
   2   7   8   -0.82    0.42
   3   7   8   21.87    1.80
   3   7   8   22.03    1.61
   4   7   8   -2.08    0.50
   5   7   8    1.66    0.81
  -4   8   8   -1.13    1.19
  -4   8   8   -0.37    1.07
  -3   8   8    4.02    1.47
  -3   8   8    1.46    0.91
  -2   8   8    4.15    1.49
  -2   8   8    2.76    0.89
  -1   8   8    3.59    1.51
  -1   8   8    1.41    0.68
   0   8   8    0.04    1.14
   0   8   8    1.22    0.63
   1   8   8    0.17    0.47
   1   8   8   -0.76    0.50
   1   8   8    0.93    1.30
   2   8   8    2.15    0.71
   2   8   8    2.28    1.36
   3   8   8    0.02    0.62
  -2   9   8    4.76    1.85
  -2   9   8    1.79    0.88
  -1   9   8    0.92    1.52
   0   9   8    1.33    1.46
   1   9   8   11.03    1.34
   1   9   8    9.31    2.22
  -8   0   9    0.08    0.74
  -8   0   9    0.81    0.71
  -7   0   9    5.57    1.07
  -7   0   9    4.01    0.91
  -6   0   9    0.08    0.55
  -5   0   9    0.34    0.46
  -4   0   9   -0.19    0.34
  -4   0   9    0.11    0.30
  -3   0   9   32.85    2.11
   3   0  -9   38.40    2.11
  -2   0   9    0.16    0.22
  -1   0   9  109.44    6.22
  -1   0   9  114.74    6.11
   0   0   9    0.10    0.28
   0   0   9    0.08    0.26
  -1   0  -9   69.05    3.75
   1   0   9   67.27    3.69
   1   0   9   62.43    3.75
  -2   0  -9    0.65    0.34
   2   0   9    0.88    0.43
   3   0   9    6.59    0.82
   4   0   9    0.48    0.52
   5   0   9   22.80    1.90
   6   0   9    0.54    0.77
  -8   1   9    3.46    0.97
  -8   1   9    4.44    1.07
  -7  -1   9    2.32    0.70
  -7   1   9   -0.60    0.67
  -7   1   9   -0.13    0.50
  -6  -1   9    2.69    0.69
  -6   1   9    4.13    0.91
  -6   1   9    4.46    0.86
  -5  -1   9   19.61    1.45
  -5  -1   9   18.80    1.45
  -5   1   9   18.56    1.53
  -5   1   9   21.74    1.72
  -4  -1   9   37.15    2.35
  -4  -1   9   37.72    2.32
  -4   1   9   37.76    2.40
   4   1  -9   42.23    2.25
  -4   1   9   35.59    2.54
  -3  -1   9   24.50    1.54
  -3  -1   9   26.05    1.62
  -3   1   9   26.20    1.65
  -3   1   9   26.07    1.85
  -2  -1   9  187.12   10.14
  -2   1   9  192.01   10.40
  -2   1   9  187.73   10.22
  -1  -1   9    0.69    0.24
  -1   1   9    1.35    0.49
  -1   1   9    1.09    0.29
   0  -1   9    0.67    0.28
   0  -1  -9    0.85    0.36
   0   1   9    0.75    0.35
   0   1   9    0.93    0.45
  -1  -1  -9   26.92    1.64
   1  -1   9   25.29    1.50
   1  -1   9   25.84    1.65
   1   1   9   26.91    1.68
  -1   1  -9   26.70    1.62
   1   1   9   26.47    1.73
   2  -1   9    4.64    0.64
  -2  -1  -9    5.72    0.68
  -2  -1  -9    6.00    0.61
   2   1   9    4.40    0.68
   2   1   9    5.31    0.69
  -2   1  -9    6.11    0.68
  -3  -1  -9    3.82    0.80
   3  -1   9    2.99    0.63
   3   1   9    4.19    0.69
   4  -1   9   19.21    1.56
   4   1   9   16.61    1.52
   5  -1   9    5.15    1.04
   5   1   9    5.82    1.05
   6  -1   9    2.32    0.91
   6   1   9    2.07    0.89
   7  -1   9    1.41    0.93
   7   1   9   -1.20    0.69
  -8   2   9    9.80    1.50
  -8   2   9   10.62    1.61
  -7   2   9    6.72    1.22
  -7   2   9    7.36    1.20
  -6  -2   9   11.46    1.08
  -6   2   9   10.84    1.43
  -6   2   9   10.85    1.29
  -5  -2   9   10.68    0.99
  -5  -2   9   12.86    0.99
  -5   2   9   11.33    1.41
  -5   2   9   12.40    1.19
  -4  -2   9   36.66    2.20
  -4  -2   9   37.86    2.20
  -4   2   9   39.01    2.62
  -4   2   9   35.71    2.40
  -3  -2   9    5.99    0.51
  -3  -2   9    6.60    0.55
  -3   2   9    5.76    0.72
  -3   2   9    6.35    0.97
  -2  -2   9   31.41    1.79
  -2   2   9   32.58    1.96
  -2   2   9   30.48    2.19
  -1  -2   9    3.18    0.33
   1  -2  -9    3.92    0.65
  -1   2   9    2.82    0.66
  -1   2   9    3.01    0.46
   0  -2   9  110.88    6.05
   0  -2  -9  112.61    6.25
   0   2   9  109.69    6.10
   0   2  -9  114.49    6.04
   0   2   9  108.38    6.31
   1  -2   9   12.24    0.94
  -1  -2  -9   14.35    1.08
   1  -2   9   10.87    0.92
  -1   2  -9   13.51    0.90
   1   2   9   11.39    1.17
   1   2   9   10.09    0.97
  -2  -2  -9    4.61    0.70
   2  -2   9    6.08    0.72
   2   2   9    3.29    0.59
  -2   2  -9    3.78    0.56
   2   2   9    3.68    0.78
   3  -2   9   -0.01    0.48
   3   2   9    0.26    0.49
   4  -2   9    8.09    1.11
   4   2   9    7.58    1.04
   5  -2   9   48.74    3.32
   5   2   9   48.18    3.20
   6  -2   9   11.07    1.50
   6   2   9   10.01    1.34
   7  -2   9    3.16    1.23
   7   2   9    2.41    0.90
  -7   3   9    7.46    1.37
  -7   3   9   12.73    1.68
  -6   3   9    2.74    0.93
  -6   3   9    2.78    0.91
  -5   3   9    0.11    0.75
  -5   3   9   -0.28    0.49
  -4  -3   9    0.56    0.21
  -4  -3   9    0.05    0.17
  -4   3   9    1.33    0.79
  -4   3   9   -0.22    0.47
  -3  -3   9    0.86    0.19
  -3   3   9    0.23    0.41
  -3   3   9    0.82    0.69
  -2  -3   9    4.10    0.34
  -2   3   9    4.12    0.61
  -2   3   9    5.12    0.96
  -1  -3   9   11.04    0.68
   1  -3  -9   12.15    1.12
  -1   3   9   11.64    1.32
  -1   3   9   11.06    0.90
   0  -3   9    5.41    0.54
   0  -3   9    5.88    0.90
   0  -3  -9    5.85    0.84
   0  -3   9    5.58    0.67
   0   3   9    7.12    0.62
   0   3   9    5.07    0.94
   0   3  -9    5.64    0.50
  -1  -3  -9    0.26    0.50
   1  -3   9    0.00    0.33
   1  -3   9    0.04    0.41
   1   3   9    0.14    0.57
  -1   3  -9   -0.27    0.24
   1   3   9    0.04    0.37
  -2  -3  -9   19.81    1.67
   2  -3   9   19.96    1.22
   2  -3   9   18.53    1.45
   2   3   9   17.37    1.66
  -2   3  -9   19.92    1.38
   2   3   9   19.52    1.45
   3  -3   9   36.08    2.37
   3   3   9   33.46    2.30
   4  -3   9    1.18    0.69
   4   3   9    1.66    0.64
   5  -3   9   -0.34    0.62
   5   3   9   -0.41    0.49
   6  -3   9    7.29    1.32
   6   3   9    8.28    1.26
   7  -3   9   29.21    2.74
  -7   4   9    2.13    0.97
  -7   4   9   -0.34    0.83
  -6   4   9   11.56    1.66
  -6   4   9    8.84    1.35
  -5   4   9   -0.62    0.55
  -5   4   9   -0.19    0.79
  -4   4   9    2.79    0.71
  -4   4   9    2.57    0.96
  -3   4   9    6.13    0.86
  -3   4   9    5.61    1.14
  -2  -4   9   11.60    0.68
  -2  -4   9   11.67    0.72
  -2   4   9   12.15    1.08
  -2   4   9   13.01    1.53
  -1  -4   9    8.01    0.71
  -1   4   9    8.80    1.32
  -1   4   9    8.99    0.84
   0  -4   9    7.73    1.10
   0  -4   9    4.59    0.65
   0   4   9    5.64    0.65
   0   4   9    4.98    1.03
   1  -4   9   25.53    1.66
   1  -4   9   25.18    1.74
   1  -4   9   28.76    2.30
   1   4   9   24.31    1.58
   1   4   9   23.24    1.70
   1   4   9   21.52    2.05
   2  -4   9   14.87    1.18
   2  -4   9   14.04    1.27
   2   4   9   16.10    1.32
   2   4   9   13.91    1.74
   3  -4   9   10.13    0.77
   3  -4   9    8.93    1.11
   3   4   9    9.43    1.10
   3   4   9    8.76    1.49
   4  -4   9    5.94    1.06
   4   4   9    6.28    0.95
   5  -4   9   14.77    1.74
   5   4   9   12.77    1.43
   6  -4   9    7.42    1.42
   6   4   9    7.94    1.24
   7  -4   9    2.23    1.09
   7   4   9    0.72    0.82
  -7   5   9    9.08    1.54
  -7   5   9    9.86    1.77
  -6   5   9   -0.22    1.04
  -6   5   9    0.37    0.93
  -5   5   9    1.82    0.84
  -5   5   9    4.71    1.22
  -4   5   9   16.32    1.56
  -4   5   9   16.52    2.00
  -3   5   9    1.94    0.67
  -3   5   9    2.05    1.01
  -2   5   9   14.06    1.26
  -2   5   9   14.46    1.80
  -1  -5   9   53.09    3.00
  -1   5   9   55.31    3.24
  -1   5   9   50.02    3.68
   0  -5   9    1.78    0.48
   0   5   9    1.81    0.47
   0   5   9    1.74    0.96
   1  -5   9   45.67    2.89
   1   5   9   39.76    2.57
   1   5   9   39.85    2.47
   1   5   9   36.93    3.05
   2  -5   9    0.11    0.52
   2   5   9    0.67    0.92
   2   5   9    0.61    0.49
   2   5   9    0.23    0.36
   3   5   9    9.69    1.55
   3   5   9    7.73    0.98
   3   5   9    7.10    0.78
   4  -5   9    6.80    1.17
   4   5   9    7.30    1.04
   5  -5   9    3.27    1.08
   5   5   9    5.68    0.99
   6  -5   9    0.92    0.90
   6   5   9   -0.14    0.79
  -6   6   9    0.02    0.92
  -6   6   9    2.40    1.23
  -5   6   9    2.52    1.26
  -5   6   9    1.30    0.91
  -4   6   9    0.90    1.03
  -4   6   9    0.88    0.76
  -3   6   9    2.96    1.18
  -3   6   9    3.24    0.81
  -2   6   9    0.70    1.03
  -2   6   9    3.64    0.73
  -1   6   9    9.83    1.10
  -1   6   9   12.19    1.82
   0   6   9   -0.10    0.36
   0   6   9   -0.89    0.85
   1   6   9   12.40    1.20
   1   6   9   13.50    1.12
   1   6   9   14.41    1.93
   2   6   9    4.16    0.80
   2   6   9    4.59    0.69
   2   6   9    3.81    1.30
   3   6   9   12.06    1.27
   3   6   9   10.81    1.02
   3   6   9   12.50    1.97
   4   6   9    5.52    1.00
   4   6   9    7.73    0.83
   5   6   9    2.59    0.82
  -5   7   9    0.09    0.93
  -5   7   9    3.58    1.37
  -4   7   9   -0.24    0.76
  -4   7   9   -0.62    1.03
  -3   7   9    0.32    0.73
  -3   7   9   -0.73    1.08
  -2   7   9   11.90    2.00
  -2   7   9   11.94    1.36
  -1   7   9    3.84    1.45
  -1   7   9    5.24    0.89
   0   7   9    3.46    1.34
   0   7   9    2.01    0.62
   1   7   9    1.32    0.52
   1   7   9   -0.66    0.89
   1   7   9   -0.08    0.48
   2   7   9    2.53    0.69
   2   7   9    0.68    1.14
   2   7   9    3.31    0.60
   3   7   9    1.91    1.23
   3   7   9    0.79    0.47
   3   7   9    1.33    0.68
   4   7   9    3.60    0.95
  -4   8   9    0.18    0.94
  -4   8   9   -1.29    1.20
  -3   8   9   14.10    1.73
  -3   8   9   16.32    2.50
  -2   8   9   -0.46    0.74
  -2   8   9    0.10    1.21
  -1   8   9    5.75    0.99
  -1   8   9    7.28    1.86
   0   8   9    0.18    0.52
   0   8   9    0.88    1.30
   1   8   9   30.99    3.44
   1   8   9   26.06    2.06
   1   8   9   28.85    2.04
   2   8   9    0.94    0.61
   2   8   9    2.37    1.48
   3   8   9    5.27    0.87
   3   8   9    7.86    1.11
  -1   9   9   16.74    2.75
   0   9   9    2.03    1.57
  -8   0  10   14.42    1.70
  -8   0  10   17.24    2.02
  -7   0  10    0.05    0.64
  -7   0  10    0.11    0.69
  -6   0  10   24.48    1.96
  -6   0  10   29.78    2.23
  -5   0  10   -0.02    0.41
  -4   0  10   19.62    1.36
  -4   0  10   18.75    1.45
  -3   0  10    0.32    0.29
  -2   0  10   62.17    3.49
  -2   0  10   62.38    3.68
  -1   0  10    0.61    0.25
  -1   0  10    0.47    0.35
   0   0  10   81.22    4.55
   0   0  10   81.02    4.52
   1   0  10   -0.17    0.25
   1   0  10    0.25    0.33
   2   0  10   20.85    1.48
   3   0  10   -0.11    0.42
   4   0  10   10.03    1.18
   5   0  10    1.99    0.81
   6   0  10    1.28    0.86
   7   0  10    0.63    0.91
  -8   1  10    3.79    1.07
  -8   1  10    2.41    0.99
  -7  -1  10    4.31    0.81
  -7   1  10    2.14    0.84
  -7   1  10    1.64    0.82
  -6  -1  10    5.88    0.89
  -6   1  10    9.04    1.28
  -6   1  10    7.50    1.04
  -5  -1  10    7.29    0.92
  -5  -1  10    7.80    0.87
  -5   1  10    8.95    1.02
  -5   1  10   11.20    1.30
  -4  -1  10   11.05    0.87
  -4  -1  10    9.48    0.92
  -4   1  10   10.29    0.97
   4   1 -10   11.41    0.98
  -4   1  10    9.06    1.18
  -3  -1  10    0.18    0.23
  -3   1  10    1.37    0.59
  -3   1  10    0.85    0.35
  -2  -1  10    0.01    0.18
  -2   1  10    0.08    0.27
  -2   1  10    0.46    0.50
  -1  -1  10    0.37    0.24
  -1   1  10    0.83    0.31
  -1   1  10    0.49    0.44
   0  -1  10   38.09    2.30
   0  -1 -10   42.94    2.41
   0   1  10   36.87    2.44
   0   1  10   39.96    2.38
  -1  -1 -10   90.81    4.81
   1  -1  10   85.58    4.81
   1  -1  10   85.29    4.68
   1   1  10   82.55    4.84
  -1   1 -10   89.03    4.80
   1   1  10   82.90    4.87
  -2  -1 -10   14.46    0.99
   2  -1  10   13.18    1.10
  -2   1 -10   13.17    1.04
   2   1  10   14.35    1.16
   2   1  10   12.50    1.14
   3  -1  10    4.46    0.77
   3   1  10    7.42    0.87
   4  -1  10    1.14    0.65
   4   1  10   -0.02    0.50
   5  -1  10    4.30    0.95
   5   1  10    4.60    0.95
   6  -1  10   -0.16    0.66
   6   1  10    0.87    0.78
   7  -1  10   10.76    1.68
   7   1  10    8.53    1.48
  -8   2  10    1.29    0.87
  -8   2  10   -0.37    0.89
  -7   2  10    0.08    0.74
  -7   2  10    0.17    0.76
  -6  -2  10    1.81    0.55
  -6   2  10    2.92    0.79
  -6   2  10    1.32    0.85
  -5  -2  10    4.69    0.64
  -5  -2  10    4.70    0.61
  -5   2  10    5.00    0.87
  -5   2  10    5.38    1.08
  -4  -2  10    1.15    0.34
  -4  -2  10    0.51    0.30
  -4   2  10    0.13    0.40
  -4   2  10    0.70    0.61
  -3  -2  10    1.14    0.30
  -3  -2  10    1.37    0.27
  -3   2  10    1.73    0.47
  -3   2  10    0.83    0.62
  -2  -2  10    1.93    0.26
  -2  -2  10    1.87    0.28
  -2   2  10    3.18    0.73
  -2   2  10    1.95    0.42
   1  -2 -10   54.86    3.27
  -1  -2  10   52.08    2.97
  -1   2  10   52.34    3.32
  -1   2  10   55.92    3.11
   0  -2  10   32.46    1.90
   0  -2 -10   32.98    2.09
   0   2  10   32.10    1.94
   0   2  10   30.92    2.19
  -1  -2 -10   17.28    1.29
   1  -2  10   16.66    1.18
   1  -2  10   16.19    1.18
  -1   2 -10   16.15    1.13
   1   2  10   13.49    1.36
   1   2  10   17.61    1.28
   2  -2  10    2.68    0.56
  -2  -2 -10    3.18    0.60
   2   2  10    2.23    0.68
  -2   2 -10    2.93    0.51
   2   2  10    2.73    0.56
   3  -2  10   19.91    1.65
   3   2  10   23.01    1.64
   4  -2  10    1.82    0.72
   4   2  10    1.80    0.63
   5  -2  10   10.85    1.48
   5   2  10   11.39    1.41
   6  -2  10    3.11    1.02
   6   2  10    3.20    0.89
   7  -2  10    2.00    1.09
  -7   3  10    0.92    0.80
  -7   3  10    1.36    1.00
  -6   3  10    7.13    1.10
  -6   3  10    9.10    1.48
  -5   3  10    5.92    1.00
  -5   3  10    6.71    1.24
  -4  -3  10   14.19    0.91
  -4  -3  10   13.32    0.85
  -4   3  10   14.43    1.27
  -4   3  10   16.07    1.73
  -3  -3  10   12.61    0.79
  -3   3  10   11.95    1.09
  -3   3  10   12.50    1.49
  -2  -3  10    3.05    0.32
  -2   3  10    2.86    0.54
  -2   3  10    4.24    0.88
  -1  -3  10    9.01    0.62
  -1   3  10    8.49    1.17
  -1   3  10   10.73    0.85
   0  -3  10   22.29    1.43
   0  -3 -10   25.28    1.78
   0  -3  10   21.19    1.75
   0   3  10   23.37    1.84
   0   3  10   22.02    1.48
   0   3 -10   23.02    1.37
  -1  -3 -10    0.79    0.53
   1  -3  10    0.72    0.44
   1  -3  10    0.96    0.40
   1   3  10    0.93    0.48
  -1   3 -10    0.15    0.27
   1   3  10    0.08    0.64
   2  -3  10   56.38    3.42
   2  -3  10   60.13    3.17
   2   3  10   56.98    3.45
   2   3  10   52.06    3.65
  -2   3 -10   57.27    3.43
   3  -3  10   11.76    1.26
   3   3  10   11.91    1.23
   4  -3  10    3.73    0.87
   4   3  10    2.40    0.71
   5  -3  10    0.68    0.73
   5   3  10   -0.23    0.54
   6  -3  10    1.84    1.02
   6   3  10    0.77    0.73
   7  -3  10    0.09    1.06
   7   3  10   -0.04    0.79
  -7   4  10   -0.03    0.85
  -7   4  10    0.37    0.89
  -6   4  10    1.70    0.87
  -6   4  10    4.10    1.20
  -5   4  10   27.23    2.35
  -5   4  10   19.63    1.83
  -4   4  10    2.21    0.66
  -4   4  10    2.04    0.97
  -3   4  10   34.97    2.68
  -3   4  10   33.31    2.31
  -2  -4  10   10.50    0.78
  -2  -4  10   12.51    0.72
  -2   4  10   11.67    1.49
  -2   4  10   13.33    1.11
  -1  -4  10    7.24    0.70
  -1   4  10    8.05    1.26
  -1   4  10    9.27    0.85
   0  -4  10    3.66    0.58
   0  -4  10    3.33    0.87
   0   4  10    3.35    0.55
   0   4  10    3.42    0.95
   1  -4  10    2.76    0.52
   1  -4  10    1.82    0.54
   1   4  10    1.77    0.43
   1   4  10    1.38    0.53
   1   4  10    0.97    0.84
   2  -4  10   13.09    1.24
   2  -4  10   14.54    1.11
   2   4  10   13.38    1.66
   2   4  10   15.18    1.30
   3  -4  10    8.10    0.63
   3  -4  10    8.35    1.13
   3   4  10    8.42    1.05
   3   4  10    7.12    1.34
   4  -4  10    2.97    0.87
   4   4  10    3.21    0.77
   5  -4  10    0.34    0.79
   5   4  10    0.11    0.62
   6  -4  10   -1.22    0.82
   6   4  10    0.25    0.75
  -6   5  10   -1.39    0.83
  -6   5  10    0.28    0.77
  -5   5  10    1.03    1.07
  -5   5  10    1.69    0.80
  -4   5  10   -0.85    0.86
  -4   5  10   -0.92    0.52
  -3   5  10    4.00    0.85
  -3   5  10    5.54    1.28
  -2   5  10    1.75    0.56
  -2   5  10    2.04    1.04
  -1  -5  10    4.97    0.57
  -1   5  10    5.22    0.76
  -1   5  10    4.61    1.17
   0  -5  10    2.19    0.56
   0   5  10    4.05    1.21
   0   5  10    3.02    0.54
   1   5  10    4.41    0.62
   1   5  10    2.86    1.05
   1   5  10    3.17    0.66
   2   5  10    8.53    1.06
   2   5  10    7.48    1.45
   2   5  10    8.22    0.81
   3  -5  10    8.58    1.13
   3   5  10    7.79    1.02
   3   5  10    5.49    1.41
   3   5  10    6.90    0.79
   4  -5  10   24.68    2.14
   4   5  10   26.10    1.99
   5  -5  10    3.32    1.01
   5   5  10    1.43    0.70
   6  -5  10   16.17    1.93
   6   5  10   10.81    1.55
  -6   6  10   -1.13    1.05
  -6   6  10   -0.20    0.93
  -5   6  10   29.80    2.55
  -5   6  10   34.73    3.09
  -4   6  10    1.68    1.35
  -4   6  10    0.54    0.69
  -3   6  10    2.48    0.75
  -3   6  10    4.20    1.35
  -2   6  10    0.64    1.03
  -2   6  10    0.81    0.59
  -1   6  10   -0.05    1.03
  -1   6  10    0.20    0.50
   0   6  10   10.87    1.03
   0   6  10    9.78    1.72
   1   6  10    2.66    1.28
   1   6  10    2.92    0.68
   1   6  10    1.74    0.56
   2   6  10    1.15    0.59
   2   6  10    3.80    1.38
   2   6  10    2.89    0.57
   3   6  10    5.94    0.91
   3   6  10    4.83    0.71
   3   6  10    5.58    1.47
   4   6  10    0.01    0.37
   4   6  10    0.92    0.67
   5   6  10   12.36    1.49
  -5   7  10    3.05    1.51
  -5   7  10   -0.26    0.90
  -4   7  10   -0.75    1.14
  -4   7  10   -0.92    0.72
  -3   7  10   16.71    2.35
  -3   7  10   15.16    1.65
  -2   7  10    0.11    0.61
  -2   7  10   -0.15    1.16
  -1   7  10    5.47    0.87
  -1   7  10    3.87    1.59
   0   7  10    1.51    1.29
   0   7  10    2.01    0.62
   1   7  10    8.70    1.03
   1   7  10    6.79    0.87
   1   7  10    7.03    1.61
   2   7  10    1.61    0.51
   2   7  10    1.34    0.67
   2   7  10    1.95    1.33
   3   7  10    3.48    0.83
   3   7  10    3.69    1.44
   3   7  10    4.50    0.72
   4   7  10    0.28    0.66
   4   7  10    0.96    0.83
  -3   8  10   -0.10    1.35
  -3   8  10    0.01    0.76
  -2   8  10   -0.07    1.20
  -2   8  10    1.24    0.79
  -1   8  10    0.52    0.67
  -1   8  10    0.37    1.28
   0   8  10   13.22    2.27
   0   8  10    9.68    1.17
   1   8  10    0.04    0.61
   1   8  10    0.12    1.17
   1   8  10   -0.09    0.64
   2   8  10   10.78    2.18
   2   8  10   10.65    1.31
   3   8  10    1.90    0.73
  -8   0  11    0.11    0.76
  -7   0  11    5.26    1.00
  -7   0  11    6.85    1.25
  -6   0  11    0.32    0.63
  -6   0  11   -0.01    0.52
  -5   0  11    3.00    0.83
  -5   0  11    2.79    0.60
  -4   0  11   -0.05    0.50
  -4   0  11    0.46    0.42
  -4   0  11    0.37    0.35
  -3   0  11   45.72    2.62
  -3   0  11   42.87    2.83
  -2   0  11   -0.21    0.20
  -2   0  11   -0.24    0.42
  -1   0  11    7.12    0.78
  -1   0  11    4.56    0.52
   0   0  11    0.16    0.30
   0   0  11   -0.25    0.29
   1   0  11   11.61    0.92
   1   0  11   10.28    0.85
   2   0  11    0.40    0.28
   2   0  11    0.15    0.39
   3   0  11  108.10    6.17
   4   0  11    0.79    0.61
   5   0  11   49.97    3.35
   6   0  11    0.19    0.79
   7   0  11   38.31    3.15
  -8   1  11    0.86    0.94
  -8   1  11    2.31    0.91
  -7  -1  11   -1.34    0.48
  -7   1  11    0.44    0.65
  -7   1  11    0.05    0.74
  -6  -1  11   17.43    1.45
  -6   1  11   18.06    1.73
  -6   1  11   15.05    1.53
  -5  -1  11   12.06    1.06
  -5  -1  11   10.73    1.23
  -5   1  11   10.08    1.11
  -5   1  11   13.88    1.51
  -4  -1  11   40.31    2.36
  -4  -1  11   37.48    2.41
  -4   1  11   40.05    2.69
  -4   1  11   39.04    2.45
  -3  -1  11    3.91    0.49
  -3   1  11    4.82    0.62
  -3   1  11    3.89    0.82
  -2  -1  11    0.01    0.20
  -2   1  11    0.01    0.49
  -2   1  11    0.19    0.26
  -1  -1  11    4.57    0.51
  -1   1  11    6.15    0.84
  -1   1  11    5.77    0.59
   0  -1  11    1.16    0.34
   0  -1  11    1.12    0.35
   0   1  11    1.13    0.48
   0   1  11    0.66    0.37
   1  -1  11   12.17    0.83
  -1  -1 -11   12.61    0.95
   1  -1  11   11.95    0.99
   1   1  11   11.77    1.03
  -1   1 -11   12.08    0.95
   1   1  11   11.85    1.07
   2  -1  11    0.29    0.41
   2   1  11    0.39    0.43
   2   1  11   -0.16    0.39
   3  -1  11   13.73    1.30
   3   1  11   10.38    1.15
   4  -1  11   -0.14    0.59
   4   1  11   -0.41    0.51
   5  -1  11   38.33    2.84
   5   1  11   41.47    2.82
   6  -1  11    0.11    0.87
   6   1  11   -0.20    0.71
   7  -1  11    0.70    1.02
   7   1  11    1.72    1.07
  -7   2  11   10.97    1.55
  -7   2  11   10.02    1.37
  -6  -2  11    2.98    0.62
  -6   2  11    3.47    0.83
  -6   2  11    3.69    0.99
  -5  -2  11    0.18    0.38
  -5   2  11    0.28    0.51
  -5   2  11    2.15    0.79
  -4  -2  11   14.92    1.03
  -4  -2  11   12.76    0.99
  -4   2  11   13.32    1.18
  -4   2  11   14.48    1.57
  -3  -2  11    7.55    0.61
  -3  -2  11    7.36    0.64
  -3   2  11    7.49    1.10
  -3   2  11    7.63    0.84
  -2  -2  11   21.75    1.32
  -2  -2  11   21.47    1.29
  -2   2  11   21.97    1.48
  -2   2  11   21.74    1.75
  -1  -2  11    1.16    0.29
   1  -2 -11    1.88    0.53
  -1   2  11    0.67    0.34
  -1   2  11    1.08    0.58
   0  -2  11    3.68    0.49
   0  -2 -11    4.50    0.70
   0   2  11    3.10    0.74
   0   2  11    5.50    0.69
   0   2  11    4.45    0.54
   1  -2  11   44.33    2.70
   1  -2  11   44.67    2.70
  -1  -2 -11   48.28    2.81
  -1   2 -11   46.76    2.67
   1   2  11   42.59    2.89
   1   2  11   46.10    2.80
   2  -2  11    1.18    0.50
   2   2  11    1.77    0.65
  -2   2 -11    2.25    0.54
   2   2  11    2.20    0.57
   3  -2  11    3.75    0.78
   3   2  11    4.62    0.77
   4  -2  11    0.11    0.61
   4   2  11    0.74    0.58
   5  -2  11    4.07    1.02
   5   2  11    4.48    0.96
   6  -2  11    2.17    0.95
   6   2  11   -0.13    0.71
   7  -2  11    0.03    0.93
   7   2  11   -0.42    1.24
  -7   3  11   -0.32    0.75
  -7   3  11   -0.85    0.70
  -6   3  11    0.55    0.84
  -6   3  11    1.26    0.75
  -5   3  11    1.13    0.91
  -5   3  11   -0.13    0.53
  -4  -3  11    1.32    0.21
  -4  -3  11    0.64    0.28
  -4   3  11    1.37    0.57
  -4   3  11    2.08    0.87
  -3  -3  11    2.53    0.32
  -3   3  11    2.78    0.59
  -3   3  11    3.05    0.96
  -2  -3  11   15.44    0.94
  -2   3  11   13.56    1.56
  -2   3  11   15.44    1.22
  -1  -3  11   97.90    5.44
  -1   3  11  103.51    5.65
  -1   3  11  101.55    5.96
   0  -3  11    3.00    0.45
   0   3  11    2.95    0.49
   0   3  11    3.56    0.84
  -1  -3 -11   15.80    1.36
   1  -3  11   14.48    1.12
   1  -3  11   13.55    1.19
   1   3  11   11.64    1.45
   1   3  11   14.97    1.08
   1   3  11   15.70    1.28
   2  -3  11    8.28    0.93
   2  -3  11    7.00    0.53
   2   3  11   10.25    1.05
   2   3  11    7.96    1.22
   3  -3  11    0.35    0.54
   3   3  11    0.54    0.73
   3   3  11    0.85    0.56
   4  -3  11   11.25    1.37
   4   3  11    9.27    1.23
   5  -3  11   14.32    1.74
   5   3  11   16.99    1.72
   6  -3  11    2.01    1.07
   6   3  11    4.35    1.04
  -7   4  11    0.37    0.94
  -7   4  11    1.16    1.00
  -6   4  11    3.19    0.93
  -6   4  11    3.59    1.09
  -5   4  11    3.41    0.86
  -5   4  11    2.95    1.12
  -4   4  11    1.05    0.60
  -4   4  11   -0.18    0.89
  -3   4  11    0.55    0.85
  -3   4  11    2.78    0.65
  -2  -4  11    9.76    0.61
  -2  -4  11    9.16    0.72
  -2   4  11    8.50    1.37
  -2   4  11    9.04    1.01
  -1  -4  11   39.69    2.37
  -1   4  11   39.76    2.89
  -1   4  11   38.98    2.47
   0  -4  11    9.39    0.89
   0  -4  11   10.44    1.30
   0  -4  11    9.39    0.77
   0   4  11    8.72    1.38
   0   4  11    7.94    0.82
   1  -4  11   13.61    1.17
   1   4  11   14.47    1.71
   1   4  11   15.71    1.31
   1   4  11   15.36    1.16
   2  -4  11    6.64    0.85
   2  -4  11    5.59    0.66
   2   4  11    5.95    0.91
   2   4  11    5.84    1.24
   3  -4  11    2.84    0.78
   3   4  11    3.24    0.75
   3   4  11    2.93    1.03
   4  -4  11    6.64    1.18
   4   4  11   10.94    1.23
   5  -4  11    2.79    1.01
   5   4  11    3.78    0.93
   6  -4  11    4.67    1.20
  -6   5  11    3.63    1.10
  -6   5  11    6.68    1.57
  -5   5  11   -0.34    0.71
  -5   5  11   -0.66    0.96
  -4   5  11    3.72    0.93
  -4   5  11    4.52    1.28
  -3   5  11   32.04    2.22
  -3   5  11   27.82    2.61
  -2  -5  11    2.72    0.29
  -2  -5  11    2.58    0.23
  -2   5  11    2.68    0.67
  -2   5  11    3.08    1.10
  -1  -5  11    9.72    1.12
  -1   5  11   11.43    1.11
  -1   5  11   12.85    1.76
   0  -5  11    0.08    0.40
   0   5  11   -0.16    0.36
   0   5  11    0.01    0.82
   1   5  11    8.15    1.00
   1   5  11    9.16    1.60
   1   5  11    8.96    0.87
   2  -5  11    0.20    0.50
   2   5  11   -0.52    0.43
   2   5  11   -0.05    0.37
   2   5  11    2.12    1.00
   3  -5  11    6.29    1.03
   3   5  11    6.06    0.95
   3   5  11    4.24    1.25
   3   5  11    4.99    0.70
   4  -5  11    0.76    0.75
   4   5  11    0.01    0.52
   5  -5  11    9.49    1.50
   5   5  11    9.86    1.33
   6  -5  11    0.19    0.99
   6   5  11    0.30    0.84
  -5   6  11    5.65    1.67
  -5   6  11    5.77    1.32
  -4   6  11   11.50    1.94
  -4   6  11    9.62    1.35
  -3   6  11    2.43    0.81
  -3   6  11    3.53    1.33
  -2   6  11    3.26    1.25
  -2   6  11    3.03    0.74
  -1   6  11    4.86    1.47
  -1   6  11    4.03    0.76
   0   6  11   12.58    1.14
   0   6  11   12.21    1.95
   1   6  11    6.00    0.82
   1   6  11    7.76    1.04
   1   6  11    7.86    1.57
   2   6  11    8.00    0.91
   2   6  11    6.46    1.49
   2   6  11    7.38    1.05
   3   6  11    2.40    0.77
   3   6  11    1.73    0.51
   3   6  11    2.15    1.27
   4   6  11    7.05    0.84
   4   6  11    4.87    1.02
   5   6  11   10.06    1.38
  -4   7  11   10.29    1.46
  -4   7  11   11.36    2.10
  -3   7  11    0.82    0.76
  -3   7  11    0.17    1.20
  -2   7  11   15.62    2.29
  -2   7  11   18.31    1.68
  -1   7  11    0.46    0.56
  -1   7  11   -0.30    1.08
   0   7  11    1.71    0.64
   0   7  11    0.68    1.29
   1   7  11    1.56    0.63
   1   7  11    2.43    1.41
   1   7  11    0.92    0.54
   2   7  11   17.17    1.43
   2   7  11   12.98    2.20
   2   7  11   16.74    1.63
   3   7  11   -0.10    1.23
   3   7  11   -0.55    0.57
   4   7  11    5.73    1.14
  -3   8  11   -0.20    1.42
  -3   8  11   -0.53    0.79
  -2   8  11    0.57    0.82
  -2   8  11   -0.13    1.35
  -1   8  11   10.42    1.33
  -1   8  11   12.37    2.40
   0   8  11    3.55    0.78
   0   8  11    2.23    1.60
   1   8  11    5.42    1.19
   1   8  11    3.26    0.87
   1   8  11    4.39    1.65
   2   8  11    1.09    0.89
   2   8  11    0.16    0.70
   2   8  11    1.53    1.51
  -7   0  12   -0.14    0.61
  -7   0  12    0.07    0.80
  -6   0  12   10.60    1.23
  -6   0  12   13.80    1.67
  -5   0  12    0.09    0.58
  -5   0  12    0.18    0.45
  -4   0  12   26.92    2.05
  -3   0  12    0.55    0.29
  -3   0  12    0.56    0.51
  -2   0  12    6.26    0.60
  -2   0  12    6.84    0.87
  -1   0  12    0.37    0.39
  -1   0  12    0.77    0.29
  -1   0  12    0.32    0.33
   0   0  12   -0.25    0.31
   0   0  12    0.69    0.35
   1   0  12   -0.38    0.28
   1   0  12   -0.09    0.34
   2   0  12    1.47    0.50
   2   0  12    2.69    0.40
   3   0  12    0.61    0.54
   4   0  12    1.51    0.66
   5   0  12   -0.72    0.66
   6   0  12   19.78    2.14
   7   0  12    0.85    0.97
  -7   1  12   23.81    2.03
  -7   1  12   22.12    2.14
  -6  -1  12    5.29    0.83
  -6   1  12    4.68    1.06
  -6   1  12    2.96    0.76
  -5  -1  12    0.31    0.40
  -5   1  12   -0.47    0.53
  -5   1  12    0.71    0.50
  -4  -1  12    3.15    0.64
  -4  -1  12    4.46    0.58
  -4   1  12    4.54    0.68
  -4   1  12    6.16    0.99
  -3  -1  12    3.83    0.48
  -3   1  12    4.34    0.85
  -3   1  12    3.72    0.57
  -2  -1  12    8.51    0.67
  -2   1  12    9.39    1.11
  -2   1  12    8.25    0.78
  -1  -1  12   40.15    2.44
  -1   1  12   44.70    2.48
  -1   1  12   40.66    2.68
   0  -1  12    0.39    0.32
   0  -1  12    0.18    0.31
   0   1  12   -0.43    0.41
   0   1  12    0.81    0.41
   1  -1  12    9.72    0.93
   1  -1  12    9.18    0.72
   1   1  12    8.75    0.96
   1   1  12    8.25    0.89
   2  -1  12    1.10    0.48
   2   1  12    1.11    0.49
   2   1  12    0.11    0.44
   3  -1  12   38.60    2.58
   3   1  12   39.80    2.58
   4  -1  12    8.01    1.12
   4   1  12    8.26    1.11
   5  -1  12    2.04    0.86
   5   1  12    2.21    0.79
   6  -1  12    3.40    1.04
   6   1  12    3.24    0.99
   7  -1  12   14.04    1.95
   7   1  12   16.45    2.04
  -7   2  12    0.67    0.85
  -7   2  12    0.70    0.93
  -6   2  12    0.29    0.75
  -6   2  12    0.71    0.66
  -5  -2  12   40.28    2.50
  -5   2  12   41.92    2.73
  -5   2  12   41.54    3.00
  -4  -2  12    0.37    0.33
  -4  -2  12    1.06    0.37
  -4   2  12    0.88    0.48
  -4   2  12    0.72    0.71
  -3  -2  12   14.25    0.92
  -3  -2  12   11.96    0.91
  -3   2  12   12.79    1.12
  -3   2  12   12.35    1.47
  -2  -2  12   26.18    1.58
  -2  -2  12   26.41    1.56
  -2   2  12   29.89    2.11
  -2   2  12   24.92    1.72
  -1  -2  12    7.95    0.66
  -1   2  12    7.81    0.77
  -1   2  12    9.29    1.14
   0  -2 -12   20.72    1.48
   0  -2  12   18.01    1.24
   0   2  12   15.41    1.52
   0   2  12   19.84    1.29
   0   2  12   17.82    1.38
   1  -2  12   70.54    3.88
   1  -2  12   74.86    4.04
  -1   2 -12   65.45    4.16
   1   2  12   71.02    4.11
   1   2  12   67.63    4.22
   2  -2  12    4.19    0.69
   2   2  12    2.89    0.64
   2   2  12    3.54    0.83
   3  -2  12    0.81    0.58
   3   2  12    0.58    0.54
   4  -2  12    1.06    0.67
   4   2  12    1.30    0.64
   5  -2  12    0.24    0.66
   5   2  12   -0.08    0.65
   6  -2  12    3.59    1.12
   6   2  12    4.99    1.15
  -7   3  12   -1.07    0.71
  -7   3  12    0.22    0.83
  -6   3  12    2.88    1.12
  -6   3  12    2.37    0.91
  -5   3  12   15.37    1.79
  -5   3  12   12.38    1.38
  -4  -3  12    0.28    0.28
  -4   3  12    0.42    0.50
  -4   3  12    1.85    0.85
  -3  -3  12    3.18    0.37
  -3   3  12    3.73    0.66
  -3   3  12    3.09    0.94
  -2  -3  12    0.78    0.22
  -2   3  12    0.58    0.40
  -2   3  12    2.32    0.84
  -1  -3  12    0.86    0.24
  -1   3  12    0.51    0.64
  -1   3  12    0.73    0.38
   0  -3  12   25.73    1.54
   0   3  12   22.85    1.58
   0   3  12   23.41    1.94
   1  -3  12    1.56    0.50
   1  -3  12    0.88    0.42
   1   3  12    0.85    0.75
   1   3  12    2.01    0.59
   1   3  12    0.60    0.34
   2  -3  12    4.11    0.71
   2   3  12    3.90    0.93
   2   3  12    3.24    0.70
   3  -3  12    0.72    0.58
   3   3  12    0.18    0.58
   3   3  12   -0.17    0.63
   4  -3  12   12.18    1.44
   4   3  12   10.20    1.30
   5  -3  12    3.86    1.03
   5   3  12    2.26    0.81
   6  -3  12    2.31    1.03
   6   3  12    2.61    0.91
  -7   4  12    2.81    1.10
  -7   4  12    5.91    1.49
  -6   4  12    1.76    1.11
  -6   4  12    2.31    0.92
  -5   4  12   27.38    2.49
  -5   4  12   25.90    2.09
  -4   4  12    1.03    0.97
  -4   4  12    0.05    0.55
  -3  -4  12    2.11    0.24
  -3   4  12    2.37    1.00
  -3   4  12    1.13    0.56
  -2  -4  12    1.49    0.24
  -2  -4  12    0.92    0.43
  -2   4  12    1.96    0.53
  -2   4  12    2.23    0.94
  -1  -4  12   22.67    1.59
  -1   4  12   22.32    2.11
  -1   4  12   26.75    1.70
   0  -4  12   12.06    1.07
   0  -4  12   11.68    0.91
   0   4  12   10.60    1.46
   0   4  12   10.58    0.97
   1  -4  12   52.03    3.14
   1  -4  12   59.34    4.05
   1   4  12   51.53    3.13
   1   4  12   52.68    3.66
   1   4  12   50.49    3.26
   2  -4  12    1.27    0.43
   2  -4  12    1.04    0.53
   2   4  12    1.78    0.46
   2   4  12    2.13    0.90
   2   4  12    2.56    0.67
   3  -4  12    3.13    0.81
   3   4  12    3.69    0.81
   3   4  12    2.33    1.02
   4  -4  12    4.90    1.07
   4   4  12    4.94    0.94
   5  -4  12   -0.79    0.73
   5   4  12    0.37    0.63
   6  -4  12    0.16    0.94
   6   4  12   -0.24    0.71
  -6   5  12    7.17    1.64
  -6   5  12    2.32    0.99
  -5   5  12    0.65    0.70
  -5   5  12   -0.74    1.06
  -4   5  12    6.86    1.08
  -4   5  12    7.59    1.58
  -3   5  12   -0.06    0.88
  -3   5  12   -0.37    0.46
  -2  -5  12    6.24    0.44
  -2   5  12    3.50    0.75
  -2   5  12    5.23    1.35
  -1   5  12    9.26    1.54
  -1   5  12    9.22    1.02
   0   5  12   28.06    2.49
   0   5  12   26.88    1.86
   1   5  12   14.20    1.17
   1   5  12   13.41    1.36
   1   5  12   12.27    1.78
   2  -5  12   34.85    2.37
   2   5  12   34.56    2.43
   2   5  12   35.50    2.25
   2   5  12   32.30    2.93
   3  -5  12   37.07    2.73
   3   5  12   37.86    3.26
   3   5  12   39.95    2.52
   3   5  12   45.47    2.81
   4  -5  12    9.32    1.33
   4   5  12    6.96    1.17
   5  -5  12    1.74    0.90
  -5   6  12    0.48    0.94
  -5   6  12    0.93    1.27
  -4   6  12    0.18    0.75
  -4   6  12   -0.16    1.06
  -3   6  12    2.05    1.25
  -3   6  12    2.56    0.80
  -2   6  12   11.85    1.92
  -2   6  12   11.85    1.32
  -1   6  12    0.01    0.48
  -1   6  12    2.43    1.21
   0   6  12   10.27    1.09
   0   6  12    7.86    1.68
   1   6  12    2.36    0.58
   1   6  12    2.79    0.74
   1   6  12    3.95    1.38
   2   6  12    0.31    1.07
   2   6  12    0.04    0.51
   2   6  12    0.87    0.51
   3   6  12    5.80    0.80
   3   6  12    6.63    1.00
   3   6  12    6.27    1.62
   4   6  12    5.94    1.20
  -4   7  12   -1.52    1.30
  -4   7  12    0.01    0.84
  -3   7  12    5.13    1.65
  -3   7  12    2.19    0.81
  -2   7  12    0.83    0.69
  -2   7  12    0.21    1.23
  -1   7  12   -0.55    1.07
  -1   7  12    0.75    0.66
   0   7  12    4.10    0.80
   0   7  12    4.52    1.55
   1   7  12    0.65    0.62
   1   7  12    0.46    0.52
   1   7  12    0.17    1.18
   2   7  12    0.56    0.64
   2   7  12    4.22    1.59
   2   7  12    1.95    0.56
   3   7  12    2.32    0.81
   3   7  12    2.23    1.29
  -2   8  12   24.19    3.15
  -2   8  12   26.26    2.26
  -1   8  12    0.38    0.71
  -1   8  12    3.76    1.59
   0   8  12   10.87    1.32
   0   8  12   11.19    2.22
   1   8  12    0.01    0.64
   1   8  12   -0.22    1.43
   1   8  12   -0.15    0.67
  -7   0  13   -0.77    0.65
  -7   0  13   -0.11    0.79
  -6   0  13    0.16    0.60
  -6   0  13    0.03    0.68
  -5   0  13   30.91    2.34
  -5   0  13   28.14    1.98
  -4   0  13    0.18    0.36
  -4   0  13    0.14    0.57
  -3   0  13    7.95    1.07
  -3   0  13    8.72    0.75
  -2   0  13   -0.21    0.24
  -2   0  13   -0.03    0.46
  -1   0  13   79.69    4.34
  -1   0  13   74.33    4.47
  -1   0  13   77.24    4.37
   0   0  13    1.63    0.45
   0   0  13    0.14    0.37
   1   0  13  114.24    6.45
   1   0  13  116.49    6.40
   2   0  13    0.78    0.33
   2   0  13    0.41    0.46
   3   0  13    4.62    0.84
   4   0  13    0.40    0.61
   5   0  13   31.43    2.45
   6   0  13    0.51    0.80
  -7   1  13    2.46    1.01
  -7   1  13    0.51    0.79
  -6  -1  13    3.35    0.75
  -6   1  13    4.52    0.91
  -6   1  13    5.84    1.14
  -5  -1  13    3.88    0.65
  -5   1  13    2.68    0.68
  -5   1  13    3.88    0.97
  -4  -1  13    0.82    0.35
  -4   1  13    0.80    0.42
  -4   1  13    0.97    0.67
  -3  -1  13   28.93    1.74
  -3   1  13   28.59    1.84
  -3   1  13   25.69    2.10
  -2  -1  13    1.38    0.35
  -2  -1  13    1.03    0.30
  -2   1  13    0.83    0.35
  -2   1  13    1.97    0.68
  -1  -1  13   33.55    2.03
  -1  -1  13   33.55    2.17
  -1   1  13   34.24    2.30
  -1   1  13   33.34    2.06
   0  -1  13    1.37    0.42
   0  -1  13    1.77    0.43
   0   1  13    1.63    0.56
   0   1  13    0.55    0.46
   1  -1  13    5.21    0.70
   1  -1  13    4.35    0.52
   1   1  13    5.22    0.73
   1   1  13    4.19    0.71
   2  -1  13    9.18    1.03
   2   1  13   10.75    1.06
   2   1  13    9.39    1.06
   3  -1  13   48.41    2.96
   3   1  13   42.20    2.89
   4  -1  13    0.97    0.68
   4   1  13   -0.11    0.55
   5  -1  13   14.93    1.70
   5   1  13   17.73    1.83
   6  -1  13    0.98    0.94
   6   1  13   -0.34    0.72
  -7   2  13   -0.42    0.79
  -7   2  13    0.83    0.95
  -6   2  13    1.91    0.88
  -6   2  13    0.42    0.67
  -5   2  13   30.52    2.49
  -5   2  13   32.72    2.26
  -4  -2  13   -0.23    0.26
  -4  -2  13   -0.17    0.39
  -4   2  13    0.25    0.46
  -4   2  13   -0.11    0.64
  -3  -2  13   19.86    1.30
  -3   2  13   21.67    1.54
  -3   2  13   19.84    1.86
  -2  -2  13    2.93    0.41
  -2  -2  13    3.54    0.42
  -2   2  13    4.79    0.92
  -2   2  13    4.00    0.57
  -1  -2  13    5.66    0.56
  -1   2  13    6.33    0.97
  -1   2  13    4.09    0.59
   0  -2  13    8.02    0.76
   0   2  13    8.13    0.77
   0   2  13    8.00    0.91
   0   2  13    8.18    1.09
   1  -2  13    2.38    0.37
   1  -2  13    3.14    0.58
   1   2  13    2.36    0.73
   1   2  13    1.84    0.54
   2  -2  13    2.63    0.63
   2   2  13    1.79    0.62
   2   2  13    1.32    0.66
   3  -2  13   70.21    4.38
   3   2  13   75.14    4.41
   4  -2  13    1.56    0.83
   4   2  13    1.11    0.71
   5  -2  13    4.76    1.13
   5   2  13    4.52    1.07
   6  -2  13    9.06    1.55
   6   2  13    7.37    1.34
  -7   3  13    3.69    1.29
  -7   3  13    0.93    0.95
  -6   3  13    5.52    1.11
  -6   3  13    6.28    1.36
  -5   3  13    0.04    0.57
  -5   3  13    0.39    0.83
  -4  -3  13   11.14    0.84
  -4   3  13   11.24    1.22
  -4   3  13   11.58    1.58
  -3  -3  13  164.55    8.85
  -3   3  13  158.02    9.44
  -3   3  13  169.12    9.14
  -2  -3  13    7.45    0.59
  -2  -3  13    7.68    0.51
  -2   3  13    6.23    0.81
  -2   3  13    8.08    1.27
  -1  -3  13   16.66    1.05
  -1   3  13   16.83    1.63
  -1   3  13   14.83    1.24
   0  -3  13    7.57    0.72
   0   3  13    6.64    1.12
   0   3  13    6.51    0.87
   0   3  13    7.23    0.80
   1  -3  13   45.40    2.73
   1  -3  13   43.06    2.66
   1   3  13   44.85    2.66
   1   3  13   40.22    3.01
   1   3  13   43.48    2.81
   2  -3  13    2.04    0.65
   2   3  13    2.29    0.89
   2   3  13    2.07    0.65
   3  -3  13   38.96    2.61
   3   3  13   39.82    2.65
   3   3  13   34.40    2.76
   4  -3  13    2.72    0.85
   4   3  13    5.27    0.98
   5  -3  13    8.17    1.34
   5   3  13    8.55    1.29
   6  -3  13    4.42    1.31
   6   3  13    4.26    1.04
  -6   4  13    0.76    1.08
  -6   4  13    1.41    0.93
  -5   4  13   22.85    1.99
  -5   4  13   25.24    2.40
  -4   4  13    8.31    1.55
  -4   4  13    9.58    1.18
  -3  -4  13    2.91    0.33
  -3   4  13    3.29    1.10
  -3   4  13    1.94    0.63
  -2  -4  13    6.40    0.50
  -2  -4  13    5.38    0.65
  -2   4  13    6.70    1.29
  -2   4  13    5.82    0.86
  -1  -4  13    9.46    0.95
  -1   4  13   11.32    1.01
  -1   4  13   11.31    1.52
   0  -4  13    0.78    0.78
   0  -4  13    0.50    0.35
   0  -4  13    0.15    0.50
   0   4  13    1.69    0.87
   0   4  13    0.95    0.41
   1  -4  13   -0.25    0.39
   1   4  13    0.02    0.83
   1   4  13    0.12    0.41
   1   4  13    0.19    0.51
   2  -4  13    2.99    0.71
   2   4  13    3.72    0.59
   2   4  13    3.08    0.74
   2   4  13    4.17    1.18
   3  -4  13    6.80    1.08
   3   4  13    5.59    1.04
   3   4  13    9.09    1.47
   4  -4  13    9.24    1.38
   4   4  13   11.63    1.40
   5  -4  13   13.39    1.77
   5   4  13   17.95    1.79
  -6   5  13    2.04    1.33
  -6   5  13   -0.26    0.89
  -5   5  13    1.67    0.79
  -5   5  13   -0.37    1.05
  -4   5  13    0.78    0.70
  -4   5  13    0.08    0.95
  -3   5  13   11.25    1.75
  -3   5  13    8.41    1.13
  -2   5  13    1.25    1.03
  -2   5  13    0.45    0.50
  -1   5  13    0.28    0.88
  -1   5  13    1.26    0.52
   0   5  13    0.14    0.37
   0   5  13    0.49    0.92
   1   5  13   13.58    1.15
   1   5  13   12.63    1.35
   1   5  13   14.02    1.88
   2  -5  13    0.08    0.52
   2   5  13    0.32    0.88
   2   5  13    0.41    0.45
   2   5  13    0.22    0.64
   3  -5  13    4.79    1.00
   3   5  13    6.46    0.84
   3   5  13    6.71    1.04
   3   5  13    6.37    1.50
   4  -5  13    9.41    1.41
   4   5  13   12.74    1.50
   5  -5  13    0.25    0.83
   5   5  13    2.08    0.85
  -5   6  13    1.49    1.35
  -5   6  13    2.69    0.99
  -4   6  13    7.01    1.22
  -4   6  13    8.17    1.78
  -3   6  13   -0.01    1.00
  -3   6  13    0.87    0.75
  -2   6  13   10.79    1.25
  -2   6  13   10.55    1.87
  -1   6  13    3.52    1.33
  -1   6  13    3.60    0.79
   0   6  13   -0.09    0.50
   0   6  13    0.29    1.08
   1   6  13    5.37    0.93
   1   6  13    5.06    0.77
   1   6  13    4.79    1.50
   2   6  13   19.96    1.56
   2   6  13   21.48    1.75
   2   6  13   19.84    2.49
   3   6  13    6.90    0.87
   3   6  13    5.33    1.46
   3   6  13    6.94    1.07
   4   6  13    5.95    0.95
   4   6  13    6.81    1.24
  -4   7  13    8.29    2.11
  -4   7  13    6.34    1.26
  -3   7  13    0.56    0.79
  -3   7  13   -0.57    1.20
  -2   7  13    0.87    0.66
  -2   7  13   -0.25    1.23
  -1   7  13   -1.29    1.07
  -1   7  13   -0.24    0.59
   0   7  13   22.09    2.73
   0   7  13   22.95    1.82
   1   7  13    4.61    0.93
   1   7  13    4.39    0.80
   1   7  13    5.38    1.52
   2   7  13    5.49    0.88
   2   7  13    8.29    1.82
   3   7  13    2.39    1.22
   3   7  13    0.93    0.71
  -1   8  13    0.93    0.75
  -1   8  13   -0.20    1.36
   0   8  13    0.17    0.78
   0   8  13    0.21    0.61
   0   8  13    0.88    1.47
  -7   0  14   -0.30    0.71
  -7   0  14    0.19    0.84
  -6   0  14    1.62    0.68
  -6   0  14    4.82    1.07
  -5   0  14    2.68    0.84
  -5   0  14    0.51    0.48
  -4   0  14    2.57    0.76
  -4   0  14    1.89    0.48
  -3   0  14   -0.25    0.56
  -3   0  14    0.18    0.31
  -2   0  14   15.07    1.37
  -2   0  14   16.53    1.16
  -1   0  14    0.29    0.30
  -1   0  14    0.67    0.46
  -1   0  14    0.26    0.37
   0   0  14   25.23    1.67
   0   0  14   23.67    1.69
   1   0  14   -0.36    0.35
   1   0  14   -0.34    0.38
   2   0  14    6.70    0.70
   2   0  14    7.64    0.92
   3   0  14    0.20    0.55
   4   0  14   58.13    3.74
   5   0  14    0.42    0.73
   6   0  14    5.23    1.27
  -7  -1  14    4.16    1.24
  -7   1  14    3.13    1.07
  -7   1  14    0.75    1.06
  -6  -1  14   -0.56    0.49
  -6   1  14   -0.52    0.58
  -6   1  14   -0.01    0.72
  -5  -1  14    0.94    0.48
  -5   1  14    0.30    0.49
  -5   1  14    1.85    0.80
  -4  -1  14    0.12    0.30
  -4   1  14    0.68    0.65
  -4   1  14   -0.20    0.36
  -3  -1  14   23.40    1.51
  -3   1  14   24.42    1.64
  -3   1  14   22.35    1.93
  -2  -1  14    1.88    0.62
  -2  -1  14    1.29    0.34
  -2  -1  14    1.59    0.39
  -2   1  14    1.39    0.43
  -2   1  14    2.35    0.74
  -1  -1  14   -0.06    0.29
  -1  -1  14    0.36    0.42
  -1   1  14   -0.33    0.49
  -1   1  14    0.31    0.41
  -1   1  14   -0.06    0.28
   0  -1  14    0.87    0.43
   0  -1  14    0.29    0.37
   0   1  14    1.07    0.49
   0   1  14    0.99    0.54
   1  -1  14   39.25    2.30
   1  -1  14   39.21    2.44
   1   1  14   37.28    2.49
   1   1  14   38.47    2.48
   2  -1  14   34.58    2.30
   2   1  14   33.12    2.27
   2   1  14   35.32    2.34
   3  -1  14    1.07    0.58
   3   1  14    0.39    0.54
   4  -1  14    6.24    1.07
   4   1  14    6.30    1.04
   5  -1  14    9.58    1.43
   5   1  14   11.45    1.51
   6  -1  14    5.97    1.29
   6   1  14    6.43    1.33
  -7   2  14   34.04    2.85
  -7   2  14   27.80    2.44
  -6   2  14    2.00    0.79
  -6   2  14    2.14    1.01
  -5  -2  14   -0.04    0.39
  -5   2  14   -0.10    0.54
  -5   2  14    0.57    0.79
  -4  -2  14    3.70    0.52
  -4   2  14    4.31    0.75
  -4   2  14    2.85    0.94
  -3  -2  14    1.67    0.35
  -3  -2  14    1.19    0.31
  -3   2  14    1.14    0.49
  -3   2  14    1.29    0.77
  -2  -2  14   36.82    2.08
  -2  -2  14   33.88    2.08
  -2   2  14   34.66    2.53
  -1  -2  14   67.82    3.68
  -1   2  14   61.45    3.76
  -1   2  14   65.76    4.05
   0  -2  14    1.35    0.42
   0   2  14    0.83    0.39
   0   2  14    0.69    0.51
   0   2  14    1.92    0.71
   1  -2  14    2.94    0.60
   1  -2  14    3.41    0.45
   1   2  14    4.18    0.87
   1   2  14    3.13    0.64
   2  -2  14    1.75    0.61
   2   2  14    2.28    0.76
   2   2  14    2.51    0.66
   3  -2  14    0.25    0.59
   3   2  14   -0.06    0.56
   4  -2  14    0.69    0.68
   4   2  14   -0.02    0.58
   5  -2  14   12.92    1.67
   5   2  14   19.01    1.88
   6  -2  14    0.04    0.86
   6   2  14    0.76    0.87
  -6   3  14    1.15    0.98
  -6   3  14   -0.08    0.66
  -5   3  14    6.22    1.07
  -5   3  14    7.94    1.42
  -4  -3  14    4.85    0.56
  -4   3  14    6.98    1.32
  -4   3  14    5.82    0.87
  -3  -3  14    0.20    0.23
  -3   3  14    0.36    0.74
  -3   3  14    2.05    0.62
  -2  -3  14    0.65    0.26
  -2  -3  14    0.47    0.20
  -2   3  14    0.29    0.40
  -2   3  14    0.01    0.75
  -1  -3  14    2.17    0.38
  -1   3  14    2.51    0.92
  -1   3  14    2.87    0.54
   0  -3  14   26.99    1.78
   0   3  14   27.48    1.85
   0   3  14   30.17    2.01
   0   3  14   28.53    2.23
   1  -3  14   -0.14    0.39
   1  -3  14    0.23    0.43
   1   3  14   -0.34    0.68
   1   3  14    0.29    0.40
   1   3  14    0.11    0.55
   2  -3  14   14.26    1.35
   2   3  14   14.20    1.49
   2   3  14   18.05    1.69
   3  -3  14    1.06    0.64
   3   3  14    1.52    0.87
   3   3  14    1.90    0.74
   4  -3  14    4.18    1.03
   4   3  14    3.45    0.94
   5  -3  14   14.49    1.86
   5   3  14   18.53    1.87
   6  -3  14    0.84    0.95
   6   3  14    1.41    0.88
  -6   4  14    1.22    0.94
  -6   4  14    0.98    1.19
  -5   4  14    0.18    1.00
  -5   4  14   -1.00    0.63
  -4   4  14    3.84    1.18
  -4   4  14    3.05    0.78
  -3   4  14   22.00    2.25
  -3   4  14   23.62    1.82
  -2  -4  14    0.05    0.20
  -2   4  14    0.12    0.46
  -2   4  14   -0.45    0.82
  -1   4  14   68.53    3.94
  -1   4  14   62.54    4.35
   0  -4  14   13.78    1.05
   0   4  14   16.17    1.33
   0   4  14   12.25    1.11
   0   4  14   11.23    1.58
   1  -4  14    7.35    0.86
   1   4  14    7.40    1.36
   1   4  14    7.63    0.90
   1   4  14    7.33    1.03
   2  -4  14    0.55    0.53
   2   4  14    0.32    0.43
   2   4  14    0.13    0.79
   2   4  14   -0.61    0.55
   3  -4  14   10.15    1.22
   3   4  14    7.12    1.12
   3   4  14    8.60    1.48
   4  -4  14    1.70    0.85
   4   4  14   -0.71    0.64
   5  -4  14    2.35    0.99
   5   4  14    2.68    0.85
  -5   5  14    0.16    0.84
  -5   5  14    1.12    1.26
  -4   5  14   -0.85    0.98
  -4   5  14    0.02    0.59
  -3   5  14   29.77    2.89
  -3   5  14   30.99    2.27
  -2   5  14   24.35    2.45
  -2   5  14   26.02    1.92
  -1   5  14    0.96    1.09
  -1   5  14    1.16    0.50
   0   5  14   11.38    1.09
   0   5  14   10.15    1.18
   0   5  14   11.40    1.75
   1  -5  14   16.57    1.32
   1   5  14   16.56    1.32
   1   5  14   15.44    1.55
   1   5  14   13.61    1.93
   2  -5  14    0.73    0.61
   2   5  14    0.65    0.49
   2   5  14    0.73    0.65
   2   5  14    1.11    0.98
   3  -5  14    3.12    0.89
   3   5  14    4.63    0.78
   3   5  14    3.22    0.92
   3   5  14    3.89    1.27
   4  -5  14   -0.42    0.71
   4   5  14   -0.95    0.59
  -4   6  14   13.11    2.16
  -4   6  14   11.89    1.48
  -3   6  14    8.41    1.74
  -3   6  14    5.29    1.03
  -2   6  14    2.19    1.37
  -2   6  14    3.77    0.82
  -1   6  14    4.00    0.78
  -1   6  14    5.64    1.48
   0   6  14    0.59    0.59
   0   6  14   -0.31    1.06
   0   6  14   -0.17    0.46
   1   6  14    9.08    1.77
   1   6  14    6.58    1.05
   1   6  14    7.14    0.95
   2   6  14   -0.31    0.46
   2   6  14    1.09    0.71
   2   6  14    0.80    1.20
   3   6  14   10.27    1.11
   3   6  14    9.04    1.86
   3   6  14    8.43    1.71
   4   6  14    2.80    0.90
  -3   7  14    0.14    0.71
  -3   7  14    1.27    1.57
  -2   7  14   -0.14    1.30
  -2   7  14    0.57    0.71
  -1   7  14    5.76    1.70
  -1   7  14    6.80    1.04
   0   7  14    2.20    0.68
   0   7  14    2.01    1.40
   0   7  14    1.62    0.68
   1   7  14    4.19    1.50
   1   7  14    2.55    0.75
   2   7  14    0.40    0.68
   2   7  14    2.01    0.67
   2   7  14    2.52    1.41
  -7   0  15   41.67    3.28
  -6   0  15    0.89    0.78
  -6   0  15   -0.19    0.52
  -5   0  15    0.57    0.73
  -5   0  15   -0.14    0.45
  -4   0  15    0.00    0.32
  -4   0  15   -0.34    0.59
  -3   0  15   52.14    3.27
  -3   0  15   47.53    2.94
  -2   0  15    0.45    0.56
  -2   0  15    0.32    0.32
  -1   0  15   13.36    1.05
  -1   0  15   14.03    1.27
  -1   0  15   15.29    1.17
   0   0  15    0.23    0.41
   0   0  15    0.27    0.46
   1   0  15   -0.84    0.36
   1   0  15   -0.43    0.39
   2   0  15    0.39    0.50
   2   0  15   -0.02    0.33
   3   0  15    2.11    0.69
   4   0  15    0.23    0.62
   5   0  15    7.61    1.29
   6   0  15   -0.64    0.89
  -7  -1  15    2.72    1.13
  -7   1  15    1.90    1.01
  -7   1  15    0.87    0.86
  -6  -1  15   12.20    1.69
  -6  -1  15    4.62    1.05
  -6   1  15    7.16    1.05
  -6   1  15    7.16    1.35
  -5  -1  15   31.02    2.17
  -5   1  15   34.55    2.30
  -5   1  15   34.92    2.63
  -4  -1  15    1.80    0.46
  -4   1  15    2.72    0.87
  -4   1  15    2.19    0.56
  -3  -1  15    0.66    0.32
  -3  -1  15    1.83    0.72
  -3   1  15    1.47    0.47
  -3   1  15    1.72    0.77
  -2  -1  15   -0.09    0.24
  -2  -1  15    0.28    0.50
  -2  -1  15   -0.53    0.28
  -2   1  15    0.48    0.63
  -2   1  15   -0.03    0.30
  -1  -1  15    9.78    0.87
  -1  -1  15    9.73    1.07
  -1   1  15    9.83    1.01
  -1   1  15   10.51    1.23
  -1   1  15    8.67    0.84
   0  -1  15   32.53    2.06
   0  -1  15   30.47    2.04
   0   1  15   33.18    2.24
   0   1  15   30.98    2.10
   1  -1  15    1.30    0.40
   1  -1  15    0.59    0.48
   1   1  15    1.67    0.55
   1   1  15    0.39    0.55
   2  -1  15    1.53    0.59
   2   1  15    2.14    0.63
   2   1  15    0.94    0.55
   3  -1  15    5.52    0.93
   3   1  15    6.45    1.00
   4  -1  15    0.55    0.64
   4   1  15    0.73    0.67
   5  -1  15   -1.36    0.73
   5   1  15    2.53    0.97
   6  -1  15   19.05    2.21
   6   1  15   25.22    2.47
  -6   2  15    2.65    0.89
  -6   2  15    2.66    1.06
  -5   2  15    4.60    0.86
  -5   2  15    4.84    1.21
  -4  -2  15    1.99    0.46
  -4   2  15    1.11    0.82
  -4   2  15    2.36    0.61
  -3  -2  15    2.69    0.43
  -3  -2  15    3.08    0.43
  -3   2  15    1.57    0.52
  -3   2  15    3.08    0.88
  -2  -2  15   21.06    1.38
  -2  -2  15   20.15    1.37
  -2   2  15   22.55    1.56
  -2   2  15   22.76    1.95
  -1  -2  15    4.34    0.58
  -1   2  15    5.79    0.71
  -1   2  15    5.18    0.99
   0  -2  15    0.20    0.36
   0  -2  15    0.21    0.38
   0   2  15    0.28    0.63
   0   2  15    0.04    0.34
   0   2  15   -0.01    0.48
   1  -2  15   37.48    2.19
   1  -2  15   36.69    2.38
   1   2  15   34.98    2.56
   1   2  15   38.01    2.47
   2  -2  15   11.27    1.24
   2   2  15   15.19    1.50
   2   2  15   12.65    1.36
   3  -2  15    6.50    1.04
   3   2  15    3.88    0.89
   4   2  15   22.16    1.91
   5  -2  15    0.80    0.89
   5   2  15   -0.74    0.79
   6  -2  15    1.03    1.10
   6   2  15    1.84    1.07
  -6   3  15    1.73    1.05
  -6   3  15    1.23    0.80
  -5   3  15   25.74    2.07
  -5   3  15   28.63    2.56
  -4   3  15   15.56    1.41
  -4   3  15   15.92    1.92
  -3  -3  15    0.09    0.23
  -3   3  15   -0.73    0.41
  -3   3  15    0.65    0.79
  -2  -3  15   -0.14    0.19
  -2  -3  15   -0.03    0.21
  -2   3  15   -0.07    0.39
  -2   3  15    0.91    0.82
  -1  -3  15   25.19    1.59
  -1   3  15   25.62    2.15
  -1   3  15   26.23    1.77
   0  -3  15    0.34    0.37
   0   3  15   -0.06    0.34
   0   3  15    0.49    0.57
   0   3  15    0.63    0.77
   1  -3  15   21.09    1.56
   1  -3  15   21.72    1.40
   1   3  15   22.20    1.78
   1   3  15   21.39    2.00
   1   3  15   20.03    1.52
   2  -3  15    2.20    0.67
   2   3  15    4.02    0.98
   2   3  15    3.81    0.79
   3  -3  15    0.60    0.66
   3   3  15    2.21    0.88
   3   3  15   -0.33    0.63
   4  -3  15    0.86    0.76
   4   3  15    2.50    0.87
   5  -3  15    1.80    0.97
   5   3  15    0.41    0.75
  -6   4  15    5.25    1.15
  -6   4  15    5.21    1.47
  -5   4  15   10.64    1.75
  -5   4  15   11.77    1.45
  -4   4  15    2.07    1.13
  -4   4  15    1.63    0.70
  -3   4  15    0.32    0.89
  -3   4  15    0.09    0.57
  -2  -4  15   -0.11    0.19
  -2   4  15    0.08    0.48
  -2   4  15    0.54    0.88
  -1   4  15    2.31    0.59
  -1   4  15    2.08    1.04
   0  -4  15    0.69    0.38
   0   4  15   -0.12    0.38
   0   4  15    0.16    0.87
   0   4  15   -0.14    0.50
   1  -4  15    4.38    0.72
   1   4  15    3.52    0.66
   1   4  15    4.23    0.90
   1   4  15    4.76    1.24
   2  -4  15   21.74    1.75
   2   4  15   21.79    2.19
   2   4  15   22.23    1.63
   2   4  15   21.44    1.81
   3  -4  15    4.03    0.89
   3   4  15    6.53    1.35
   3   4  15    5.21    1.08
   4  -4  15    6.50    1.25
   4   4  15    4.90    1.18
   5  -4  15    3.52    1.13
   5   4  15    3.26    1.14
  -5   5  15   16.07    1.79
  -5   5  15   17.39    2.44
  -4   5  15    0.38    0.69
  -4   5  15   -0.41    1.06
  -3   5  15    3.11    0.83
  -3   5  15    5.53    1.46
  -2   5  15    0.91    0.59
  -2   5  15    0.56    1.03
  -1   5  15   12.83    1.94
  -1   5  15   14.44    1.29
   0   5  15    7.31    1.53
   0   5  15    6.64    0.90
   0   5  15    8.23    1.10
   1   5  15   -0.23    0.60
   1   5  15   -0.10    0.43
   1   5  15    0.03    0.94
   2  -5  15    8.42    1.11
   2   5  15    6.64    1.13
   2   5  15   11.72    1.74
   2   5  15    9.02    1.01
   3  -5  15   12.14    1.44
   3   5  15   13.97    1.56
   3   5  15   15.19    2.11
   3   5  15   12.50    1.25
   4  -5  15    1.73    0.99
   4   5  15    3.92    1.05
  -4   6  15    5.39    1.83
  -4   6  15    4.21    1.01
  -3   6  15    1.00    0.72
  -3   6  15    1.10    1.30
  -2   6  15    1.07    1.18
  -2   6  15    1.85    0.72
  -1   6  15    1.58    0.72
  -1   6  15    1.00    1.26
   0   6  15   11.21    1.34
   0   6  15   12.15    1.98
   0   6  15   13.76    1.26
   1   6  15    7.49    1.74
   1   6  15    6.57    0.94
   1   6  15    6.32    1.04
   2   6  15   -0.66    0.46
   2   6  15    0.52    1.18
   2   6  15   -0.44    0.54
   3   6  15    2.54    1.24
   3   6  15    1.61    0.62
  -2   7  15   15.05    2.39
  -2   7  15   13.67    1.61
  -1   7  15    3.89    0.95
  -1   7  15    3.27    1.62
   0   7  15   -0.24    0.65
   0   7  15    0.06    1.26
   0   7  15    0.09    0.58
   1   7  15    3.18    1.41
   1   7  15    0.19    0.65
  -6   0  16    3.65    1.12
  -6   0  16    1.44    0.69
  -5   0  16    0.01    0.72
  -5   0  16   -0.03    0.44
  -4   0  16   30.42    1.97
  -4   0  16   26.86    2.27
  -3   0  16    0.37    0.61
  -3   0  16    0.09    0.30
  -2   0  16   37.37    2.37
  -2   0  16   37.43    2.57
  -2   0  16   38.23    2.33
  -1   0  16    0.04    0.33
  -1   0  16   -0.25    0.46
  -1   0  16    0.07    0.40
   0   0  16   -0.03    0.45
   0   0  16    0.09    0.43
   1   0  16    0.47    0.51
   1   0  16   -0.10    0.43
   2   0  16   51.49    3.27
   3   0  16   -0.09    0.59
   4   0  16    1.94    0.82
   5   0  16   -1.00    0.70
  -6  -1  16    0.34    0.91
  -6   1  16    0.26    0.94
  -6   1  16    0.60    0.67
  -5  -1  16    2.65    0.60
  -5  -1  16    4.21    1.11
  -5   1  16    3.38    0.99
  -5   1  16    3.29    0.74
  -4  -1  16    3.26    0.98
  -4  -1  16    3.87    0.60
  -4   1  16    3.71    0.70
  -4   1  16    3.62    0.98
  -3  -1  16    0.24    0.61
  -3  -1  16    0.33    0.33
  -3   1  16    0.16    0.63
  -3   1  16    0.52    0.39
  -2  -1  16    3.60    0.80
  -2  -1  16    1.65    0.45
  -2  -1  16    2.96    0.50
  -2   1  16    2.04    0.50
  -2   1  16    2.72    0.81
  -1  -1  16   11.31    1.15
  -1  -1  16   11.97    0.96
  -1  -1  16   12.78    1.04
  -1   1  16   12.43    1.06
  -1   1  16   12.44    1.15
  -1   1  16   13.76    1.36
   0  -1  16   32.57    2.06
   0  -1  16   32.73    2.05
   0   1  16   27.99    2.08
   0   1  16   29.85    2.21
   1  -1  16    0.48    0.49
   1  -1  16    0.10    0.35
   1   1  16   -0.03    0.52
   1   1  16    0.04    0.42
   2  -1  16    1.04    0.60
   2   1  16    1.55    0.61
   2   1  16    1.74    0.64
   3  -1  16    6.88    1.05
   3   1  16    8.98    1.21
   4  -1  16    4.89    1.03
   4   1  16    3.72    0.95
   5  -1  16    2.22    1.03
   5   1  16    2.40    1.01
  -6   2  16    1.95    0.84
  -6   2  16    1.64    0.98
  -5   2  16    1.41    0.99
  -5   2  16    0.62    0.58
  -4  -2  16   22.62    1.61
  -4   2  16   25.71    2.23
  -4   2  16   27.10    1.86
  -3  -2  16    8.05    0.70
  -3  -2  16    6.12    0.68
  -3   2  16    6.06    0.83
  -3   2  16    7.97    1.27
  -2  -2  16    0.39    0.29
  -2  -2  16    1.46    0.37
  -2   2  16    0.98    0.43
  -2   2  16    1.87    0.82
  -1  -2  16    1.17    0.54
  -1  -2  16    0.11    0.35
  -1   2  16    0.15    0.38
  -1   2  16    0.42    0.50
  -1   2  16    0.26    0.69
   0  -2  16    0.48    0.40
   0  -2  16    0.32    0.40
   0   2  16   -0.12    0.33
   0   2  16   -0.14    0.46
   0   2  16   -0.45    0.63
   1  -2  16    2.67    0.63
   1  -2  16    1.98    0.42
   1   2  16    2.24    0.66
   1   2  16    2.54    0.81
   2  -2  16    0.02    0.52
   2   2  16    0.85    0.58
   2   2  16    1.34    0.72
   3  -2  16    2.11    0.81
   3   2  16    4.99    1.00
   4  -2  16    1.14    0.85
   4   2  16    1.80    0.79
   5  -2  16    0.40    0.86
   5   2  16    0.70    0.84
  -6   3  16   15.55    2.05
  -6   3  16   14.13    1.66
  -5   3  16    0.11    0.56
  -5   3  16   -0.05    0.89
  -4   3  16    1.61    0.60
  -4   3  16    1.44    1.01
  -3  -3  16   10.56    0.82
  -3   3  16    9.44    1.13
  -3   3  16   10.31    1.51
  -2   3  16   22.61    2.20
  -2   3  16   23.28    1.69
  -1  -3  16    0.27    0.32
  -1   3  16    0.27    0.43
  -1   3  16    1.35    0.87
   0  -3  16   14.23    1.21
   0   3  16   17.58    1.32
   0   3  16   17.95    1.48
   0   3  16   13.90    1.72
   1  -3  16    4.97    0.79
   1   3  16    3.10    0.82
   1   3  16    5.98    0.77
   1   3  16    2.76    0.98
   2  -3  16    0.68    0.60
   2   3  16    1.42    0.72
   2   3  16    3.79    1.00
   3  -3  16   12.48    1.43
   3   3  16   13.61    1.49
   4  -3  16    3.27    1.03
   4   3  16    0.08    0.74
   5  -3  16    0.33    0.89
   5   3  16   -0.26    0.82
  -5   4  16    2.97    1.36
  -5   4  16    1.24    0.74
  -4   4  16    7.22    1.10
  -4   4  16    7.92    1.51
  -3   4  16    7.45    1.50
  -3   4  16    5.80    0.96
  -2  -4  16    2.81    0.41
  -2   4  16    4.45    1.22
  -2   4  16    2.80    0.66
  -1   4  16    7.80    0.96
  -1   4  16    8.40    1.45
   0   4  16    1.11    0.50
   0   4  16    0.23    0.93
   0   4  16    0.59    0.66
   1  -4  16    1.55    0.57
   1   4  16    2.54    1.08
   1   4  16    2.05    0.79
   1   4  16    1.93    0.56
   2  -4  16    4.36    0.87
   2   4  16    6.01    0.83
   2   4  16    6.54    1.38
   2   4  16    5.47    0.98
   3  -4  16   -0.29    0.60
   3   4  16    1.60    0.95
   3   4  16   -0.18    0.67
   4  -4  16    0.10    0.88
   4   4  16    1.68    0.84
  -5   5  16    1.29    0.89
  -4   5  16    1.30    0.77
  -4   5  16    1.33    1.27
  -3   5  16    1.33    0.72
  -3   5  16    2.04    1.20
  -2   5  16    1.17    1.24
  -2   5  16    0.75    0.58
  -1   5  16    0.47    0.99
  -1   5  16    0.68    0.54
   0   5  16    0.82    0.50
   0   5  16    0.11    1.05
   0   5  16    0.82    0.66
   1   5  16    0.86    0.68
   1   5  16    0.00    0.45
   1   5  16    0.57    0.96
   2   5  16    0.01    1.02
   2   5  16    0.25    0.66
   2   5  16    0.41    0.54
   3  -5  16    1.15    0.76
   3   5  16    1.30    1.05
   3   5  16    0.07    0.49
   3   5  16    0.13    0.71
   4  -5  16    0.16    0.83
   4   5  16   -0.67    0.89
   4   5  16    0.20    0.50
  -3   6  16    2.55    0.81
  -3   6  16    0.44    1.26
  -2   6  16    2.12    0.76
  -2   6  16    1.41    1.45
  -1   6  16   14.58    1.43
  -1   6  16   15.39    2.28
   0   6  16   -1.26    0.56
   0   6  16    0.13    1.14
   0   6  16   -0.19    0.49
   1   6  16    1.41    0.71
   1   6  16    1.79    0.68
   1   6  16    1.61    1.39
   2   6  16    3.37    1.40
   2   6  16    1.94    0.65
   2   6  16    0.18    0.73
  -1   7  16   -1.26    1.25
  -1   7  16    0.66    0.66
   0   7  16    3.38    0.83
   0   7  16    3.14    0.97
   0   7  16    1.66    1.43
  -6   0  17   -0.08    0.76
  -6   0  17   -0.32    0.60
  -5   0  17    7.07    0.96
  -5   0  17   11.84    1.59
  -4   0  17   -0.09    0.63
  -4   0  17    0.58    0.46
  -3   0  17    2.22    0.80
  -3   0  17    2.44    0.51
  -2   0  17   -0.09    0.42
  -2   0  17    0.14    0.33
  -2   0  17    0.13    0.60
  -1   0  17   11.28    0.95
  -1   0  17    9.76    1.19
  -1   0  17   10.18    1.03
   0   0  17   -0.52    0.44
   0   0  17   -0.11    0.41
   1   0  17    0.04    0.48
   1   0  17   -0.03    0.47
   2   0  17   -0.52    0.47
   3   0  17    6.13    1.06
   4   0  17   -0.11    0.73
   5   0  17    1.19    0.91
  -6  -1  17    2.80    1.17
  -6   1  17    1.41    1.01
  -6   1  17    0.92    0.72
  -5  -1  17    0.15    0.44
  -5  -1  17    0.01    0.78
  -5   1  17    0.21    0.72
  -5   1  17    0.01    0.51
  -4  -1  17    5.62    0.71
  -4   1  17    6.33    1.18
  -4   1  17    4.89    0.76
  -3  -1  17    0.13    0.35
  -3  -1  17    0.52    0.64
  -3  -1  17   -0.08    0.27
  -3   1  17    0.46    0.69
  -3   1  17    0.49    0.38
  -2  -1  17   21.24    1.51
  -2  -1  17   21.36    1.54
  -2  -1  17   24.41    1.87
  -2   1  17   23.34    1.60
  -2   1  17   24.81    1.94
  -1  -1  17    2.90    0.55
  -1  -1  17    3.06    0.50
  -1  -1  17    2.16    0.66
  -1   1  17    3.47    0.58
  -1   1  17    3.13    0.69
  -1   1  17    3.03    0.86
   0  -1  17    7.43    0.92
   0  -1  17    8.15    0.95
   0   1  17    8.99    1.02
   0   1  17    6.21    1.01
   0   1  17    8.05    0.88
   1  -1  17   -0.27    0.38
   1  -1  17   -0.07    0.48
   1   1  17   -0.27    0.56
   1   1  17    0.27    0.49
   2  -1  17    6.67    0.97
   2   1  17    6.68    1.00
   3  -1  17    0.91    0.64
   3   1  17    0.91    0.65
   4  -1  17   11.19    1.52
   4   1  17   15.06    1.68
   5  -1  17    8.93    1.55
   5   1  17    9.89    1.53
  -6   2  17    4.31    0.93
  -6   2  17    8.56    1.56
  -5   2  17    2.68    1.05
  -5   2  17    1.12    0.64
  -4  -2  17   11.84    1.04
  -4   2  17   14.26    1.77
  -4   2  17   13.13    1.27
  -3  -2  17    0.20    0.30
  -3   2  17   -0.26    0.71
  -3   2  17   -0.20    0.46
  -2  -2  17    2.27    0.44
  -2  -2  17    1.46    0.42
  -2   2  17    1.50    0.88
  -2   2  17    3.04    0.59
  -1  -2  17   12.25    1.18
  -1  -2  17    9.89    0.96
  -1   2  17   10.11    1.06
  -1   2  17   10.40    1.40
  -1   2  17   10.46    1.17
   0  -2  17   19.01    1.50
   0  -2  17   20.79    1.52
   0   2  17   20.45    1.89
   0   2  17   23.71    1.58
   0   2  17   18.96    1.68
   1  -2  17    0.21    0.50
   1   2  17   -0.11    0.51
   1   2  17    1.34    0.79
   2  -2  17   29.29    2.11
   2   2  17   27.87    2.24
   2   2  17   27.43    2.13
   3  -2  17    0.47    0.66
   3   2  17    0.59    0.67
   4  -2  17    1.61    0.94
   4   2  17    1.50    0.87
   5  -2  17    4.41    1.22
   5   2  17    3.45    1.06
  -5   3  17    2.74    1.14
  -5   3  17    3.61    0.85
  -4   3  17    1.34    0.99
  -4   3  17   -0.12    0.52
  -3  -3  17    0.18    0.28
  -3   3  17   -0.03    0.51
  -3   3  17    0.46    0.83
  -2  -3  17    0.64    0.32
  -2   3  17   -0.35    0.75
  -2   3  17   -0.08    0.44
  -1  -3  17    6.36    0.69
  -1   3  17    5.44    1.16
  -1   3  17    5.64    0.81
  -1   3  17    6.13    0.91
   0  -3  17    0.27    0.43
   0  -3  17    1.26    0.50
   0   3  17    1.12    0.88
   0   3  17    0.13    0.56
   0   3  17    0.31    0.42
   1  -3  17    2.75    0.69
   1   3  17    2.73    0.78
   1   3  17    2.13    0.58
   1   3  17    2.40    1.01
   2  -3  17    1.74    0.69
   2   3  17    2.28    0.80
   2   3  17    1.79    0.91
   3  -3  17    0.67    0.69
   3   3  17    0.90    0.76
   4  -3  17    0.73    0.87
   4   3  17    0.13    0.77
  -5   4  17    0.13    1.08
  -5   4  17    0.32    0.65
  -4   4  17    2.12    1.17
  -4   4  17    3.02    0.79
  -3   4  17    1.55    1.13
  -3   4  17    0.48    0.59
  -2   4  17    0.50    0.53
  -2   4  17    1.45    0.96
  -1   4  17    5.59    0.93
  -1   4  17    6.84    1.42
  -1   4  17    5.47    0.84
   0   4  17    8.46    1.16
   0   4  17    6.79    0.95
   0   4  17    7.31    1.42
   1  -4  17    5.58    0.89
   1   4  17    3.94    1.24
   1   4  17    7.23    0.90
   1   4  17    5.40    1.04
   2  -4  17   12.25    1.32
   2   4  17   10.28    1.19
   2   4  17   10.79    1.68
   2   4  17   11.99    1.49
   3  -4  17    4.37    1.02
   3   4  17    3.12    1.07
   4  -4  17    0.55    0.87
   4   4  17    1.14    0.93
  -4   5  17    1.21    1.32
  -4   5  17    1.16    0.73
  -3   5  17    9.83    1.27
  -3   5  17   11.24    2.00
  -2   5  17    7.21    1.04
  -2   5  17    5.38    1.53
  -1   5  17    0.69    0.56
  -1   5  17   -0.52    0.95
   0   5  17    0.92    0.54
   0   5  17    0.72    0.66
   0   5  17   -2.00    0.97
   1   5  17   26.42    1.96
   1   5  17   30.07    2.27
   1   5  17   22.79    2.69
   2   5  17    1.16    1.15
   2   5  17    3.70    0.78
   2   5  17    3.71    0.97
   3   5  17    2.48    0.91
   3   5  17    2.78    0.74
  -3   6  17   -0.81    0.62
  -2   6  17   -0.34    1.17
  -2   6  17    0.27    0.71
  -1   6  17   23.32    1.83
  -1   6  17   18.76    2.67
   0   6  17    0.10    0.52
   0   6  17   -1.19    0.62
   0   6  17    0.88    1.35
   1   6  17   -0.04    1.28
   1   6  17   -0.14    0.62
   1   6  17    0.19    0.65
   2   6  17   -0.26    0.61
   2   6  17   -0.40    0.78
  -5   0  18    0.40    0.90
  -5   0  18    0.97    0.55
  -4   0  18   13.61    1.42
  -4   0  18   11.97    1.61
  -3   0  18    0.11    0.63
  -3   0  18    0.18    0.39
  -2   0  18   13.58    1.49
  -2   0  18   15.61    1.22
  -2   0  18   10.32    1.06
  -1   0  18    0.18    0.55
  -1   0  18   -0.31    0.31
  -1   0  18    0.73    0.50
   0   0  18    2.56    0.72
   0   0  18    4.53    0.73
   1   0  18    0.04    0.49
   1   0  18    0.46    0.86
   2   0  18    6.98    1.08
   3   0  18   -0.66    0.58
   4   0  18   11.66    1.50
  -6   1  18    0.61    0.73
  -5  -1  18    6.22    1.25
  -5  -1  18    7.89    1.46
  -5   1  18    6.08    1.30
  -5   1  18    4.61    0.87
  -4  -1  18    8.25    1.33
  -4  -1  18    7.43    0.88
  -4   1  18    7.78    1.00
  -4   1  18    7.97    1.37
  -3  -1  18    3.35    0.87
  -3  -1  18    1.93    0.48
  -3  -1  18    2.17    0.50
  -3   1  18    2.78    0.94
  -3   1  18    2.19    0.58
  -2  -1  18    3.67    0.85
  -2  -1  18    2.24    0.49
  -2  -1  18    3.07    0.57
  -2   1  18    3.43    0.68
  -2   1  18    2.68    0.57
  -2   1  18    2.68    0.87
  -1  -1  18    0.60    0.45
  -1  -1  18    0.43    0.38
  -1  -1  18    1.10    0.56
  -1   1  18    1.25    0.69
  -1   1  18    0.97    0.56
  -1   1  18    1.30    0.47
   0  -1  18    0.49    0.50
   0  -1  18    1.08    0.51
   0   1  18    0.77    0.67
   0   1  18    1.59    0.50
   0   1  18    0.34    0.53
   1  -1  18   25.90    1.91
   1   1  18   24.50    1.95
   1   1  18   24.70    1.92
   2  -1  18    0.72    0.67
   2   1  18    1.25    0.73
   3  -1  18   14.56    1.58
   3   1  18   12.88    1.54
   4  -1  18    1.63    0.89
   4   1  18    3.07    1.05
  -5   2  18   -0.85    0.85
  -5   2  18   -0.08    0.58
  -4   2  18    5.30    0.85
  -4   2  18    4.74    1.31
  -3  -2  18    0.30    0.76
  -3  -2  18   -0.09    0.30
  -3   2  18   -0.15    0.43
  -3   2  18    0.06    0.74
  -2  -2  18   -0.29    0.55
  -2  -2  18   -0.06    0.29
  -2  -2  18   -0.67    0.34
  -2   2  18   -0.20    0.37
  -2   2  18   -0.05    0.77
  -1  -2  18    1.19    0.49
  -1  -2  18    2.48    0.67
  -1   2  18    2.08    0.66
  -1   2  18    2.16    0.55
  -1   2  18    2.23    0.87
   0  -2  18    0.33    0.45
   0  -2  18   -0.38    0.44
   0   2  18    1.28    0.51
   0   2  18    1.54    0.71
   0   2  18   -0.68    0.68
   1  -2  18   19.16    1.59
   1   2  18   19.30    1.70
   1   2  18   19.53    1.89
   2  -2  18    0.48    0.62
   2   2  18   -0.89    0.61
   3  -2  18    6.84    1.23
   3   2  18    8.36    1.28
   4  -2  18   -0.14    0.73
   4   2  18   -1.41    0.62
  -5   3  18    5.66    1.47
  -5   3  18    6.15    1.05
  -4   3  18    9.22    1.63
  -4   3  18    9.21    1.19
  -3   3  18    1.28    0.62
  -3   3  18    3.00    1.14
  -2  -3  18   16.27    1.12
  -2   3  18   13.08    1.79
  -2   3  18   12.37    1.35
  -1   3  18   10.63    1.58
  -1   3  18    9.34    1.08
  -1   3  18   10.93    1.27
   0  -3  18    2.23    0.55
   0   3  18    1.28    0.54
   0   3  18    2.49    1.02
   0   3  18    0.56    0.66
   1  -3  18    0.77    0.59
   1   3  18    1.06    0.90
   1   3  18    2.42    0.76
   1   3  18   -0.05    0.53
   2  -3  18    1.05    0.71
   2   3  18    2.84    0.78
   3  -3  18    1.60    0.82
   3   3  18    2.09    0.87
   4  -3  18    0.88    0.90
   4   3  18    0.90    0.94
  -4   4  18    1.96    1.28
  -4   4  18    0.91    0.65
  -3   4  18   17.27    2.21
  -3   4  18   18.30    1.62
  -2   4  18    6.93    0.99
  -2   4  18    5.96    1.49
  -1   4  18    0.46    0.54
  -1   4  18   -0.68    0.55
  -1   4  18    0.88    0.99
   0   4  18    2.24    0.78
   0   4  18    3.97    1.26
   0   4  18    4.41    0.77
   1   4  18   -0.16    0.66
   1   4  18    0.19    1.01
   1   4  18    0.55    0.52
   2  -4  18    1.91    0.78
   2   4  18    4.23    1.00
   2   4  18    3.87    1.34
   2   4  18    1.75    0.64
   3  -4  18    8.91    1.30
   3   4  18   10.17    1.44
  -3   5  18   -0.83    1.11
  -3   5  18    0.29    0.60
  -2   5  18    0.85    0.59
  -2   5  18    1.69    1.33
  -1   5  18    0.06    0.66
  -1   5  18    0.49    1.15
  -1   5  18    0.16    0.56
   0   5  18    5.44    1.00
   0   5  18    4.11    0.80
   0   5  18    5.06    1.53
   1   5  18    3.54    1.01
   1   5  18    0.88    1.19
   1   5  18    4.17    0.82
   2   5  18    1.48    0.62
   2   5  18    1.34    0.83
   2   5  18    1.61    1.24
  -1   6  18   -2.09    1.10
  -1   6  18    0.38    0.74
  -1   6  18    0.27    0.61
   0   6  18   -0.06    0.57
   0   6  18   -0.01    0.73
   0   6  18   -0.71    1.27
  -5   0  19    2.23    1.01
  -5   0  19    2.04    0.89
  -4   0  19   -0.56    0.42
  -4   0  19   -0.26    0.78
  -3   0  19   19.30    1.90
  -3   0  19   20.36    1.49
  -3   0  19   17.24    1.47
  -2   0  19   -0.38    0.67
  -2   0  19   -0.74    0.39
  -2   0  19    0.05    0.40
  -1   0  19    2.98    0.82
  -1   0  19    3.10    0.65
  -1   0  19    3.78    0.66
   0   0  19   -0.49    0.53
   0   0  19    0.19    0.50
   1   0  19    1.86    0.69
   2   0  19   -0.23    0.54
   3   0  19   14.91    1.71
   4   0  19   -0.01    0.81
  -5  -1  19    5.20    1.26
  -5   1  19    4.16    1.22
  -5   1  19    3.68    0.82
  -4  -1  19    4.77    0.74
  -4  -1  19    6.88    1.32
  -4   1  19    7.50    1.35
  -4   1  19    5.94    0.90
  -3  -1  19    3.06    0.94
  -3  -1  19    2.13    0.54
  -3  -1  19    1.24    0.45
  -3   1  19    1.65    0.56
  -3   1  19    0.98    0.89
  -2  -1  19    9.23    1.24
  -2  -1  19    6.93    0.83
  -2  -1  19    7.65    0.85
  -2   1  19    6.75    0.88
  -2   1  19    6.81    0.97
  -2   1  19    9.11    1.36
  -1  -1  19   -0.10    0.54
  -1  -1  19    0.34    0.41
  -1  -1  19   -0.13    0.44
  -1   1  19    0.46    0.56
  -1   1  19   -0.15    0.39
  -1   1  19    0.18    0.68
   0  -1  19    7.55    1.07
   0  -1  19    9.10    1.02
   0   1  19    6.92    0.99
   0   1  19    7.86    0.98
   0   1  19    7.71    1.20
   1  -1  19    1.70    0.65
   1   1  19    0.83    0.65
   2  -1  19   -1.23    0.57
   2   1  19   -0.58    0.64
   3  -1  19    4.96    1.07
   3   1  19    3.98    0.97
   4  -1  19    0.89    0.83
   4   1  19    0.13    0.80
  -5  -2  19    2.32    1.11
  -5   2  19    1.25    0.99
  -5   2  19    0.33    0.61
  -4  -2  19    2.96    0.98
  -4   2  19    0.45    0.98
  -4   2  19    0.32    0.53
  -3  -2  19    3.37    0.96
  -3   2  19    3.92    1.12
  -3   2  19    4.81    0.80
  -2  -2  19   16.67    1.25
  -2  -2  19   17.08    1.60
  -2   2  19   14.67    1.81
  -2   2  19   16.48    1.37
  -2   2  19   16.76    1.53
  -1  -2  19    1.85    0.68
  -1  -2  19    0.10    0.43
  -1  -2  19    0.94    0.45
  -1   2  19    0.09    0.48
  -1   2  19    1.42    0.71
  -1   2  19    1.01    0.87
   0  -2  19    2.93    0.68
   0   2  19    3.85    1.02
   0   2  19    2.42    0.65
   1  -2  19    0.45    0.60
   1   2  19    1.32    0.73
   1   2  19    0.41    0.47
   1   2  19   -0.38    1.05
   2  -2  19    0.19    0.66
   2   2  19    1.46    0.81
   3  -2  19    5.44    1.14
   3   2  19    3.56    0.97
   4  -2  19    1.12    0.94
   4   2  19    0.28    0.79
  -4   3  19    0.00    0.57
  -4   3  19    0.20    1.01
  -3   3  19    6.45    0.96
  -3   3  19    6.07    1.42
  -2  -3  19    4.93    0.62
  -2   3  19    4.55    0.85
  -2   3  19    3.76    1.15
  -1  -3  19    3.36    0.76
  -1   3  19    3.44    0.83
  -1   3  19    2.06    0.67
  -1   3  19    4.16    1.19
   0   3  19    5.48    0.85
   0   3  19    6.92    1.13
   0   3  19    4.94    1.26
   1  -3  19   10.47    1.22
   1   3  19   10.50    1.31
   1   3  19   10.50    1.21
   1   3  19   10.34    1.56
   2  -3  19    0.19    0.66
   2   3  19    0.05    0.64
   2   3  19    1.83    0.59
   3  -3  19    0.32    0.80
   3   3  19    1.05    0.92
  -4   4  19    0.94    0.70
  -3   4  19    0.95    0.68
  -3   4  19   -1.13    1.09
  -2   4  19    1.20    0.63
  -2   4  19    3.19    1.24
  -1   4  19    7.26    1.17
  -1   4  19    7.89    1.05
  -1   4  19    6.08    1.49
   0   4  19    9.45    1.13
   0   4  19    8.50    1.55
   0   4  19    8.19    1.20
   1   4  19    1.02    1.07
   1   4  19    1.48    0.63
   1   4  19    2.46    0.82
   2   4  19    9.82    1.16
   2   4  19    8.34    1.30
  -2   5  19    0.44    1.20
  -2   5  19    0.71    0.66
  -1   5  19    1.37    0.64
  -1   5  19    2.16    0.77
  -1   5  19    0.10    1.11
   0   5  19    0.23    1.12
   0   5  19    0.35    0.72
   0   5  19    0.35    0.59
   1   5  19    1.01    0.85
   1   5  19    1.86    0.72
   1   5  19    1.08    1.24
  -4   0  20    1.99    0.95
  -3   0  20   -0.55    0.46
  -3   0  20    1.12    0.47
  -3   0  20   -0.29    0.67
  -2   0  20   -1.08    0.48
  -2   0  20    0.01    0.36
  -2   0  20   -0.11    0.65
  -1   0  20    0.18    0.45
  -1   0  20    0.24    0.68
  -1   0  20    0.16    0.50
   0   0  20    0.19    0.58
   0   0  20    0.85    0.46
   1   0  20   -0.66    0.58
   2   0  20    3.08    0.85
   3   0  20   -0.15    0.75
  -4  -1  20    0.25    0.48
  -4  -1  20    0.43    0.81
  -4   1  20   -0.45    0.91
  -4   1  20    0.10    0.52
  -3  -1  20    0.25    0.37
  -3  -1  20    0.59    0.78
  -3   1  20    0.65    0.90
  -3   1  20    0.15    0.54
  -3   1  20    0.11    0.51
  -2  -1  20   -0.96    0.36
  -2  -1  20   -0.37    0.37
  -2  -1  20   -0.37    0.57
  -2   1  20    0.12    0.43
  -2   1  20    0.91    0.80
  -2   1  20   -1.00    0.49
  -1  -1  20   20.11    1.64
  -1  -1  20   21.33    1.60
  -1  -1  20   22.86    1.82
  -1   1  20   20.71    1.72
  -1   1  20   21.67    1.99
  -1   1  20   22.12    1.64
   0  -1  20    0.29    0.58
   0   1  20    1.58    0.64
   0   1  20    1.59    0.84
   0   1  20    0.48    0.52
   1  -1  20   12.43    1.38
   1   1  20   13.49    1.47
   2  -1  20   -0.13    0.65
   2   1  20   -0.64    0.58
   3  -1  20   -0.03    0.72
   3   1  20   -0.92    0.68
  -4  -2  20    0.09    0.85
  -4   2  20    0.16    0.58
  -4   2  20    0.91    1.02
  -3  -2  20   20.32    1.89
  -3   2  20   21.99    1.64
  -3   2  20   15.30    2.05
  -2  -2  20   -0.45    0.59
  -2  -2  20    0.30    0.37
  -2   2  20   -0.29    0.58
  -2   2  20    0.01    0.49
  -2   2  20    1.03    0.96
  -1  -2  20    1.83    0.51
  -1  -2  20    3.59    0.93
  -1   2  20    4.07    0.76
  -1   2  20    2.01    1.01
  -1   2  20    2.93    0.84
   0  -2  20    0.80    0.59
   0   2  20    0.51    0.58
   0   2  20    0.69    0.86
   0   2  20    0.52    0.54
   1  -2  20    2.98    0.82
   1   2  20    3.48    0.76
   1   2  20    3.86    0.92
   2  -2  20   -0.09    0.68
   2   2  20    0.74    0.71
   3  -2  20   20.35    2.08
   3   2  20   19.06    2.07
  -4   3  20    0.10    0.54
  -3   3  20    4.06    0.86
  -3   3  20    1.42    1.10
  -2  -3  20    0.36    0.76
  -2   3  20    0.84    0.59
  -2   3  20    0.35    0.61
  -2   3  20   -0.71    0.95
  -1  -3  20    0.57    0.38
  -1   3  20    0.04    0.51
  -1   3  20    0.55    1.01
  -1   3  20    1.18    0.73
   0   3  20    3.07    1.16
   0   3  20    2.57    0.85
   0   3  20    1.39    0.64
   1   3  20   -0.17    0.56
   1   3  20    0.72    0.73
   2  -3  20   -0.09    0.70
   2   3  20    0.84    0.60
   2   3  20   -0.91    0.66
  -3   4  20    5.01    1.02
  -2   4  20    1.06    0.58
  -2   4  20    0.20    0.68
  -2   4  20   -1.04    1.09
  -1   4  20    0.18    0.66
  -1   4  20    0.22    0.50
  -1   4  20   -0.28    1.00
   0   4  20    3.49    0.79
   0   4  20    3.54    0.95
   0   4  20    2.38    1.24
   1   4  20   -0.27    0.66
   1   4  20    0.02    0.55
  -4   0  21    0.14    0.55
  -4   0  21   -0.04    0.88
  -3   0  21    9.61    1.52
  -3   0  21    7.53    1.42
  -2   0  21    0.43    0.80
  -2   0  21   -0.08    0.47
  -2   0  21   -0.65    0.45
  -1   0  21    3.74    0.72
  -1   0  21    3.93    1.00
  -1   0  21    5.05    0.83
   0   0  21   -0.58    0.55
   0   0  21    0.66    0.45
   1   0  21   13.55    1.49
   2   0  21   -0.11    0.69
  -4  -1  21    0.67    0.94
  -4   1  21    0.42    0.59
  -4   1  21    0.43    1.08
  -3  -1  21    1.50    0.52
  -3  -1  21    0.59    0.78
  -3   1  21    0.17    0.59
  -3   1  21    1.23    0.97
  -3   1  21    1.96    0.62
  -2  -1  21    1.77    0.55
  -2  -1  21    1.01    0.79
  -2   1  21    1.41    0.97
  -2   1  21    0.94    0.52
  -2   1  21    1.53    0.64
  -1  -1  21    5.74    0.80
  -1  -1  21    3.62    0.76
  -1   1  21    5.47    0.91
  -1   1  21    4.12    1.09
  -1   1  21    3.97    0.75
   0  -1  21   -0.05    0.56
   0   1  21    0.32    0.58
   0   1  21   -0.30    0.44
   1  -1  21    1.21    0.70
   1   1  21    0.63    0.72
   2  -1  21   -0.54    0.65
   2   1  21    0.86    0.72
  -3  -2  21    2.79    1.03
  -3   2  21    4.22    1.18
  -3   2  21    1.31    0.76
  -3   2  21    2.42    0.73
  -2  -2  21    0.96    0.46
  -2  -2  21    0.18    0.65
  -2   2  21    0.92    0.75
  -2   2  21    0.36    1.00
  -2   2  21    0.62    0.53
  -1  -2  21   -0.06    0.62
  -1   2  21   -0.82    0.85
  -1   2  21   -0.33    0.46
  -1   2  21    1.01    0.69
   0   2  21    1.72    0.74
   0   2  21    3.37    0.81
   1  -2  21    3.93    0.89
   1   2  21    5.14    1.05
   1   2  21    5.43    0.95
   2  -2  21    1.24    0.79
   2   2  21    1.52    0.80
  -3   3  21    0.19    0.63
  -2   3  21    1.40    1.24
  -2   3  21   -0.04    0.72
  -2   3  21    2.59    0.69
  -1  -3  21   25.06    1.68
  -1   3  21   25.26    1.87
  -1   3  21   18.55    2.29
  -1   3  21   22.35    2.03
   0   3  21    3.20    0.84
   0   3  21    3.33    0.79
   1   3  21    1.30    0.67
   1   3  21    1.36    0.84
  -1   4  21   -0.20    0.63
  -1   4  21   -0.01    0.78
  -3   0  22    0.08    0.90
  -3   0  22    0.14    0.44
  -2   0  22    0.09    0.46
  -2   0  22    0.02    0.81
  -2   0  22   -0.01    0.52
  -1   0  22    0.52    0.55
  -1   0  22    0.01    0.48
   0   0  22   16.68    1.40
   0   0  22   12.27    1.43
   1   0  22   -0.73    0.62
  -3  -1  22    6.07    1.29
  -3   1  22    6.13    0.99
  -3   1  22    6.32    0.92
  -2  -1  22    1.93    0.58
  -2  -1  22    0.81    1.34
  -2   1  22    2.13    0.67
  -2   1  22    3.33    1.16
  -2   1  22    0.74    0.69
  -1  -1  22    6.77    0.91
  -1   1  22    8.16    1.05
  -1   1  22    5.65    0.92
   0  -1  22   -0.24    0.57
   0  -1  22    0.57    0.48
   0   1  22   -0.29    0.52
   0   1  22    0.34    0.63
   1  -1  22    0.11    0.67
   1   1  22   -0.09    0.70
   1   1  22    0.73    0.53
  -2   2  22   -0.05    0.65
  -2   2  22    0.32    1.13
  -2   2  22   -0.36    0.47
  -1  -2  22    0.22    0.50
  -1   2  22    0.01    0.57
  -1   2  22    0.55    0.69
   0   2  22   -1.55    0.58
   0   2  22    0.02    0.53
   1   2  22   11.76    1.42
   1   2  22   11.87    1.52
   0   0   0    0.00    0.00
;
_shelx_hkl_checksum     77971
_shelx_res_file
;
TITL ME131_0m_a.res P2(1)/n M.Ehweiner thiazolo-quinolinium+Cl-*H2O yellow 100K
CELL  0.71073   7.0543   7.8252  18.2229   90.000   94.752   90.000
ZERR      4     0.0011   0.0011   0.0026    0.000    0.007    0.000
LATT  1
SYMM 1/2-X, 1/2+Y, 1/2-Z
EQIV $1 3/2-X, Y-1/2, 3/2-Z
SFAC C H CL N O S
UNIT 40 40 4 4 4 4
TEMP -173.16
SIZE 0.06 0.15 0.32
ACTA 52.0004
MERG 2
OMIT -2  52.0004
L.S. 3
BOND $H
CONF
HTAB O1 Cl1
HTAB O1 Cl1_$1
FMAP 2
PLAN 20
DFIX 0.84 0.0001 O1 H11 O1 H12
WGHT    0.026000    0.811500
FVAR       0.18872   0.02651   0.02874   0.03651   0.85254
PART 1 51
S1    6    0.395976    0.132164    0.575558    51.00000    0.02421    0.01667 =
         0.02277    0.00362   -0.00080    0.00060
C2    1    0.349000    0.279834    0.649588    51.00000    0.02330    0.02643 =
         0.01075    0.00828   -0.00474   -0.00430
AFIX  23
H21   2    0.248210    0.233838    0.678751    51.00000   31.00000
H22   2    0.465542    0.297588    0.682855    51.00000   31.00000
AFIX   0
N3    4    0.286669    0.443116    0.613866    51.00000    0.01050    0.02211 =
         0.01341   -0.00087    0.00186   -0.00352
C4    1    0.237947    0.580831    0.650673    51.00000    0.01868    0.03301 =
         0.01900   -0.01048    0.00615   -0.00962
AFIX  43
H4    2    0.243450    0.579606    0.702936    51.00000   21.00000
AFIX   0
C5    1    0.178615    0.727202    0.611496    51.00000    0.01443    0.02170 =
         0.03463   -0.01423    0.00516   -0.00441
AFIX  43
H5    2    0.143594    0.826419    0.637206    51.00000   21.00000
AFIX   0
C6    1    0.170694    0.728467    0.536659    51.00000    0.01536    0.01957 =
         0.03818    0.00853   -0.00194   -0.00445
AFIX  43
H6    2    0.130894    0.829746    0.511081    51.00000   21.00000
AFIX   0
C7    1    0.214353    0.568359    0.418091    51.00000    0.01136    0.02663 =
         0.02248    0.01070   -0.00337   -0.00310
AFIX  43
H7    2    0.175633    0.661583    0.386982    51.00000   21.00000
AFIX   0
C8    1    0.266103    0.416129    0.388928    51.00000    0.01543    0.03696 =
         0.01007    0.00141    0.00052   -0.00457
AFIX  43
H8    2    0.265984    0.407237    0.336932    51.00000   21.00000
AFIX   0
C9    1    0.320166    0.270213    0.432325    51.00000    0.01354    0.02667 =
         0.01873   -0.00856   -0.00557   -0.00083
AFIX  43
H9    2    0.349714    0.165145    0.409773    51.00000   21.00000
AFIX   0
C10   1    0.328575    0.285033    0.507635    51.00000    0.01091    0.01629 =
         0.01694    0.00150   -0.00198   -0.00348
C11   1    0.278336    0.440705    0.537790    51.00000    0.00499    0.02422 =
         0.01111    0.00087    0.00062   -0.00429
C12   1    0.219632    0.584360    0.495843    51.00000    0.00778    0.01988 =
         0.02667   -0.00295   -0.00136   -0.00451
PART 0 11
CL1   3    0.569704    0.566836    0.802037    11.00000    0.02246    0.02364 =
         0.03079   -0.00165    0.00381   -0.00048
O1    5    0.985518    0.436380    0.777075    11.00000    0.02092    0.03186 =
         0.02908    0.00069    0.00027    0.00270
H11   2    0.873499    0.470529    0.779983    11.00000   41.00000
H12   2    0.968513    0.340634    0.756746    11.00000   41.00000
PART 2 -51
EADP S2 > LAST
SAME 0.004 0 S1 > C12
S2    6    0.162031    0.805874    0.518109   -51.00000    0.01462    0.02790 =
         0.05398   -0.00630   -0.00900    0.00075
C22   1    0.206477    0.734147    0.613395   -51.00000    0.01462    0.02790 =
         0.05398   -0.00630   -0.00900    0.00075
AFIX  23
H221  2    0.313301    0.799113    0.638612   -51.00000   31.00000
H222  2    0.091985    0.751755    0.640438   -51.00000   31.00000
AFIX   0
N23   4    0.254293    0.549686    0.610908   -51.00000    0.01462    0.02790 =
         0.05398   -0.00630   -0.00900    0.00075
C24   1    0.302389    0.445233    0.666883   -51.00000    0.01462    0.02790 =
         0.05398   -0.00630   -0.00900    0.00075
AFIX  43
H24   2    0.290635    0.485257    0.715514   -51.00000   21.00000
AFIX   0
C25   1    0.369354    0.279501    0.657545   -51.00000    0.01462    0.02790 =
         0.05398   -0.00630   -0.00900    0.00075
AFIX  43
H25   2    0.419714    0.213872    0.698480   -51.00000   21.00000
AFIX   0
C26   1    0.360357    0.214734    0.588064   -51.00000    0.01462    0.02790 =
         0.05398   -0.00630   -0.00900    0.00075
AFIX  43
H26   2    0.377579    0.095294    0.582057   -51.00000   21.00000
AFIX   0
C27   1    0.336274    0.275422    0.449128   -51.00000    0.01462    0.02790 =
         0.05398   -0.00630   -0.00900    0.00075
AFIX  43
H27   2    0.391424    0.169583    0.436773   -51.00000   21.00000
AFIX   0
C28   1    0.269112    0.382275    0.393670   -51.00000    0.01462    0.02790 =
         0.05398   -0.00630   -0.00900    0.00075
AFIX  43
H28   2    0.251002    0.344900    0.343984   -51.00000   21.00000
AFIX   0
C29   1    0.227775    0.552678    0.414446   -51.00000    0.01462    0.02790 =
         0.05398   -0.00630   -0.00900    0.00075
AFIX  43
H29   2    0.204322    0.636023    0.376883   -51.00000   21.00000
AFIX   0
C30   1    0.220354    0.601732    0.486508   -51.00000    0.01462    0.02790 =
         0.05398   -0.00630   -0.00900    0.00075
C31   1    0.259256    0.479608    0.541370   -51.00000    0.01462    0.02790 =
         0.05398   -0.00630   -0.00900    0.00075
C32   1    0.326622    0.316841    0.524536   -51.00000    0.01462    0.02790 =
         0.05398   -0.00630   -0.00900    0.00075
HKLF 4
REM  ME131_0m_a.res P2(1)/n M.Ehweiner thiazolo-quinolinium+Cl-*H2O yellow 100K
REM R1 =  0.0415 for    1474 Fo > 4sig(Fo)  and  0.0659 for all    1968 data
REM    179 parameters refined using     16 restraints
END
WGHT      0.0260      0.8115
REM Highest difference peak  0.317,  deepest hole -0.302,  1-sigma level  0.068
Q1    1   0.1310  0.8225  0.5606  11.00000  0.05    0.32
Q2    1   0.2512  0.5190  0.5252  11.00000  0.05    0.28
Q3    1   0.2511  0.4179  0.5640  11.00000  0.05    0.28
Q4    1   0.5546  0.5436  0.8464  11.00000  0.05    0.27
Q5    1   0.5040  0.6412  0.7420  11.00000  0.05    0.27
Q6    1   0.4314  0.5239  0.7655  11.00000  0.05    0.26
Q7    1   0.2833  0.4926  0.4167  11.00000  0.05    0.25
Q8    1   0.3568  0.1985  0.5286  11.00000  0.05    0.25
Q9    1   0.5309  0.1506  0.5916  11.00000  0.05    0.25
Q10   1   0.3439  0.4605  0.5608  11.00000  0.05    0.23
Q11   1   1.0950  0.4804  0.7399  11.00000  0.05    0.22
Q12   1   0.6963  0.5702  0.8242  11.00000  0.05    0.22
Q13   1   0.6428  0.1897  0.6795  11.00000  0.05    0.22
Q14   1   0.2631  0.6809  0.6371  11.00000  0.05    0.22
Q15   1   0.1930  0.5584  0.4572  11.00000  0.05    0.22
Q16   1   0.5091  0.2035  0.6599  11.00000  0.05    0.20
Q17   1   0.0293  1.0237  0.5621  11.00000  0.05    0.20
Q18   1   0.2491  0.3394  0.4164  11.00000  0.05    0.20
Q19   1   0.5620  0.3025  0.6979  11.00000  0.05    0.20
Q20   1   0.4968  0.0400  0.6018  11.00000  0.05    0.20
;
_shelx_res_checksum     81777
_shelxl_version_number     2014/6
