# Supplementary material for: 2H-[1,3]Thia­zolo[5,4,3-ij]quinolin-3-ium chloride monohydrate
Source: IUCrdata. 2020 Nov 10;5(Pt 11):x201465. doi: 10.1107/S2414314620014650 (PMC9462152; doi:10.1107/S2414314620014650)
Supplement: Supplementary file 2 [file x-05-x201465-Isup2.hkl]

data_I                                                                          
_shelx_title ' ME131_0m_a.res P2(1)/n M.Ehweiner thiazolo-quinolinium+Cl-*H2O ye
_shelx_refln_list_code          4                                               
_shelx_F_calc_maximum      164.32                                               
_exptl_crystal_F_000       472.00                                               
_reflns_d_resolution_high  0.8107                                               
                                                                                
loop_                                                                           
 _space_group_symop_operation_xyz                                               
 'x, y, z'                                                                      
 '-x+1/2, y+1/2, -z+1/2'                                                        
 '-x, -y, -z'                                                                   
 'x-1/2, -y-1/2, z-1/2'                                                         
                                                                                
_cell_length_a     7.0543                                                       
_cell_length_b     7.8252                                                       
_cell_length_c    18.2229                                                       
_cell_angle_alpha  90.000                                                       
_cell_angle_beta   94.752                                                       
_cell_angle_gamma  90.000                                                       
                                                                                
_shelx_F_squared_multiplier     1.000                                           
                                                                                
loop_                                                                           
 _refln_index_h                                                                 
 _refln_index_k                                                                 
 _refln_index_l                                                                 
 _refln_F_squared_calc                                                          
 _refln_F_squared_meas                                                          
 _refln_F_squared_sigma                                                         
 _refln_observed_status                                                         
   2   0   0       7371.28       7289.49       195.03 o                         
   4   0   0         66.64        102.77        15.82 o                         
   6   0   0        267.79        284.42        36.50 o                         
   8   0   0        126.27        104.38        19.31 o                         
   1   1   0          1.82          7.72         2.27 o                         
   2   1   0      21187.26      21055.52       395.23 o                         
   3   1   0         50.06         63.90         4.98 o                         
   4   1   0       1016.02       1137.74        28.90 o                         
   5   1   0         18.53          8.35         6.79 o                         
   6   1   0        151.88        156.72        15.85 o                         
   7   1   0        452.04        512.83        29.19 o                         
   8   1   0         16.11         42.88        13.68 o                         
   0   2   0        547.54        601.61        19.17 o                         
   1   2   0         14.71         11.02         2.47 o                         
   2   2   0        310.84        319.74        11.30 o                         
   3   2   0          1.16          2.57         3.20 o                         
   4   2   0       2562.66       2573.96        55.52 o                         
   5   2   0         71.01         70.20         9.51 o                         
   6   2   0       1967.87       1958.05        60.86 o                         
   7   2   0        280.58        317.23        23.54 o                         
   8   2   0         45.97         15.59        17.07 o                         
   1   3   0        450.68        430.18        15.39 o                         
   2   3   0        907.46        846.24        27.31 o                         
   3   3   0         15.39         17.01         3.85 o                         
   4   3   0       1596.58       1508.45        40.20 o                         
   5   3   0        425.99        428.86        23.23 o                         
   6   3   0        804.42        874.05        37.89 o                         
   7   3   0        268.28        297.14        23.17 o                         
   8   3   0       1574.30       1479.83        73.36 o                         
   0   4   0         79.95         78.78         7.02 o                         
   1   4   0         45.99         40.27         4.79 o                         
   2   4   0        311.83        334.94        11.91 o                         
   3   4   0        718.86        754.46        26.06 o                         
   4   4   0          7.87          1.39         4.77 o                         
   5   4   0        489.26        508.35        25.44 o                         
   6   4   0        974.66        975.92        41.55 o                         
   7   4   0         43.93         27.11        15.39 o                         
   1   5   0         92.61         92.75         8.80 o                         
   2   5   0        721.55        683.19        23.30 o                         
   3   5   0        271.39        273.36        12.65 o                         
   4   5   0        216.83        259.20        12.84 o                         
   5   5   0         17.72         19.60        11.79 o                         
   6   5   0       1150.47       1133.65        61.39 o                         
   7   5   0         83.40         74.23        19.63 o                         
   0   6   0       3671.79       3307.38       136.20 o                         
   1   6   0       1010.79        917.66        32.92 o                         
   2   6   0        205.55        226.94        12.11 o                         
   3   6   0        754.05        776.75        26.88 o                         
   4   6   0        319.56        313.31        19.94 o                         
   5   6   0          0.09        -22.13        22.13 o                         
   6   6   0         48.63         40.38        17.46 o                         
   1   7   0        989.23        900.53        33.97 o                         
   2   7   0         81.75         89.00         8.91 o                         
   3   7   0        142.36        156.26        14.60 o                         
   4   7   0         25.69          8.79        16.43 o                         
   5   7   0        529.46        582.43        32.37 o                         
   0   8   0        420.40        520.27        67.10 o                         
   1   8   0          5.62         11.29        12.73 o                         
   2   8   0          3.11        -13.52        13.52 o                         
   3   8   0        210.23        213.27        53.35 o                         
   4   8   0        500.12        448.22        41.49 o                         
   1   9   0        126.14        128.60        30.25 o                         
   2   9   0          2.46         -0.88        21.90 o                         
   3   9   0          8.58         19.37        38.47 o                         
  -7   0   1        247.76        281.33        39.59 o                         
  -5   0   1        425.93        486.42        30.22 o                         
  -3   0   1        401.99        406.40        15.64 o                         
  -1   0   1         23.39         25.23         2.93 o                         
   1   0   1       3216.41       2792.67        86.83 o                         
   3   0   1       3040.65       2975.10        95.26 o                         
   5   0   1       1942.37       2028.00       122.42 o                         
   7   0   1         13.81         -2.53        19.37 o                         
  -8   1   1         38.24         62.16        18.11 o                         
  -7   1   1          1.89         -1.32        12.66 o                         
  -6   1   1          1.98         -7.75         7.82 o                         
  -5   1   1         89.30         84.31        10.03 o                         
  -4   1   1       6939.30       6905.27       141.56 o                         
  -3   1   1        185.19        213.68         7.58 o                         
  -2   1   1       4507.41       4433.68        84.50 o                         
  -1   1   1        332.12        289.93         7.18 o                         
   0   1   1       3122.54       2809.09        53.91 o                         
   1   1   1        664.81        667.66        13.32 o                         
   2   1   1      15730.00      15752.22       316.71 o                         
   3   1   1       2418.02       2276.57        45.17 o                         
   4   1   1        162.02        201.87         8.94 o                         
   5   1   1         20.06         23.03         7.53 o                         
   6   1   1          9.27         11.56         9.53 o                         
   7   1   1        304.93        328.00        22.83 o                         
   8   1   1         96.08        100.92        16.92 o                         
  -8   2   1          5.45         25.82        17.13 o                         
  -7   2   1         46.12         59.82        17.80 o                         
  -6   2   1       3496.90       3445.72       114.86 o                         
  -5   2   1        256.98        266.49        17.38 o                         
  -4   2   1       1060.90       1100.82        30.41 o                         
  -3   2   1       1472.63       1449.84        31.97 o                         
  -2   2   1        254.77        216.07         7.33 o                         
  -1   2   1        213.93        186.91         6.17 o                         
   0   2   1       1497.30       1476.89        29.65 o                         
   1   2   1       1722.70       1680.51        33.94 o                         
   2   2   1        153.97        144.03         6.17 o                         
   3   2   1       1224.98       1154.62        26.57 o                         
   4   2   1       4028.51       3882.30        96.67 o                         
   5   2   1          4.77         24.81         8.00 o                         
   6   2   1          0.51          5.03         8.19 o                         
   7   2   1         22.64         20.73        11.89 o                         
   8   2   1        103.32         84.48        23.16 o                         
  -8   3   1        281.19        275.70        27.92 o                         
  -7   3   1          0.15         11.03        16.63 o                         
  -6   3   1        275.93        284.90        21.04 o                         
  -5   3   1         21.12         24.03         9.09 o                         
  -4   3   1          3.75          3.13         5.92 o                         
  -3   3   1        149.20        144.27         6.92 o                         
  -2   3   1         22.21         22.99         3.41 o                         
  -1   3   1       3108.52       3181.96        86.77 o                         
   0   3   1        344.54        336.31         9.42 o                         
   1   3   1       3180.69       3082.20        76.61 o                         
   2   3   1         14.77         10.30         4.07 o                         
   3   3   1        375.29        346.50        12.02 o                         
   4   3   1        227.56        232.69        12.83 o                         
   5   3   1         33.80         34.72         9.67 o                         
   6   3   1        293.05        314.31        21.79 o                         
   7   3   1        204.45        231.69        22.98 o                         
   8   3   1         35.08         49.89        29.34 o                         
  -7   4   1         70.34         91.25        16.60 o                         
  -6   4   1       1040.08       1038.22        42.88 o                         
  -5   4   1        331.99        318.31        20.41 o                         
  -4   4   1          4.65          5.83         4.77 o                         
  -3   4   1        128.40        128.31         7.45 o                         
  -2   4   1        173.72        168.85         7.26 o                         
  -1   4   1        510.25        520.95        14.66 o                         
   0   4   1        293.32        289.63         9.16 o                         
   1   4   1         69.93         53.42         5.19 o                         
   2   4   1         54.55         65.64         5.58 o                         
   3   4   1         45.49         74.69         9.71 o                         
   4   4   1        680.52        691.80        22.39 o                         
   5   4   1        395.79        370.53        33.84 o                         
   6   4   1        185.77        189.69        18.04 o                         
   7   4   1         48.45         35.13        14.06 o                         
  -7   5   1        345.45        386.11        28.07 o                         
  -6   5   1         77.85         65.25        15.99 o                         
  -5   5   1        121.88        132.67        14.61 o                         
  -4   5   1       1288.02       1332.32        36.27 o                         
  -3   5   1       1579.66       1500.88        45.02 o                         
  -2   5   1          2.47          0.93         3.68 o                         
  -1   5   1       2004.12       1949.84        56.01 o                         
   0   5   1        201.72        210.83        18.45 o                         
   1   5   1        673.97        689.51        24.51 o                         
   2   5   1       1009.85        962.44        28.10 o                         
   3   5   1         36.21         33.98         5.70 o                         
   4   5   1         76.69         82.70        11.23 o                         
   5   5   1        354.64        382.66        24.21 o                         
   6   5   1         25.12         52.50        16.88 o                         
   7   5   1          0.16        -13.59        13.59 o                         
  -6   6   1         15.30          0.26        11.51 o                         
  -5   6   1        333.57        305.60        22.26 o                         
  -4   6   1        170.57        168.64         9.97 o                         
  -3   6   1        498.62        499.31        21.56 o                         
  -2   6   1        630.34        629.49        22.64 o                         
  -1   6   1         13.83         16.69         7.38 o                         
   0   6   1         63.09         71.22         6.47 o                         
   1   6   1        175.91        174.36        10.89 o                         
   2   6   1       1120.80       1013.42        33.13 o                         
   3   6   1        401.09        408.98        18.88 o                         
   4   6   1        179.27        181.02        13.47 o                         
   5   6   1         99.80         82.01        14.04 o                         
   6   6   1         24.70          5.66        12.84 o                         
  -5   7   1         58.17         66.44        23.10 o                         
  -4   7   1         81.01         92.39        13.02 o                         
  -3   7   1        178.43        179.32        15.92 o                         
  -2   7   1        445.02        432.06        26.06 o                         
  -1   7   1         97.71        120.84        23.46 o                         
   0   7   1       1755.28       1856.11        82.44 o                         
   1   7   1         87.18         77.92        11.79 o                         
   2   7   1        927.01        886.88        37.81 o                         
   3   7   1        136.50        157.67        15.64 o                         
   4   7   1        208.59        244.43        24.05 o                         
   5   7   1          2.91         -7.33        15.89 o                         
  -4   8   1        363.03        308.68        34.81 o                         
  -3   8   1        689.16        754.63        37.32 o                         
  -2   8   1        476.56        462.86        27.03 o                         
  -1   8   1         32.63          9.79        38.47 o                         
   0   8   1         48.83        102.43        27.09 o                         
   1   8   1        570.66        570.89        58.09 o                         
   2   8   1        161.07        159.79        15.96 o                         
   3   8   1        445.69        470.72        27.80 o                         
   4   8   1         55.98         52.33        17.04 o                         
  -3   9   1        100.16        129.15        45.48 o                         
  -2   9   1          1.44         45.48        37.34 o                         
  -1   9   1        631.17        528.13        71.60 o                         
   0   9   1         28.56         62.11        25.30 o                         
   1   9   1          4.50         47.31        38.61 o                         
   2   9   1         15.15         11.53        13.76 o                         
   3   9   1         55.40         40.43        40.99 o                         
  -8   0   2        534.26        587.26        51.66 o                         
  -6   0   2        263.39        297.68        27.66 o                         
  -4   0   2       2394.57       2340.69        77.32 o                         
  -2   0   2      26999.79      26490.95       847.19 o                         
   0   0   2       2919.13       2778.31       104.93 o                         
   2   0   2       2606.25       2719.95        86.35 o                         
   4   0   2        168.04        157.35        20.22 o                         
   6   0   2         92.06        114.55        24.43 o                         
   8   0   2        293.07        282.43        28.27 o                         
  -8   1   2         14.49         33.90        16.52 o                         
  -7   1   2        118.63        143.21        16.86 o                         
  -6   1   2        352.68        355.79        19.15 o                         
  -5   1   2        108.80        102.09        10.21 o                         
  -4   1   2       3711.77       3766.28        73.82 o                         
  -3   1   2        120.78        130.90         5.63 o                         
  -2   1   2       5480.39       5585.32       105.82 o                         
  -1   1   2       1634.20       1674.31        34.61 o                         
   0   1   2        340.84        351.59         7.84 o                         
   1   1   2        108.52        113.08         4.12 o                         
   2   1   2        223.29        257.28         8.06 o                         
   3   1   2        149.79        170.61         6.82 o                         
   4   1   2        315.22        348.41        12.31 o                         
   5   1   2       1939.48       1886.48        65.45 o                         
   6   1   2        235.82        226.95        18.11 o                         
   7   1   2        933.96        989.02        42.10 o                         
   8   1   2         24.88         32.88        13.39 o                         
  -8   2   2        454.23        459.53        30.90 o                         
  -7   2   2         35.92         36.60        16.12 o                         
  -6   2   2       1052.60       1051.29        68.25 o                         
  -5   2   2         11.71         20.40         8.73 o                         
  -4   2   2        720.12        759.34        22.33 o                         
  -3   2   2        402.43        364.09        10.57 o                         
  -2   2   2       3009.25       3066.40        63.16 o                         
  -1   2   2        270.87        276.83        16.66 o                         
   0   2   2       4477.80       4415.97       112.54 o                         
   1   2   2        684.27        674.29        14.44 o                         
   2   2   2          2.24          1.05         3.04 o                         
   3   2   2       2093.13       1921.49        39.44 o                         
   4   2   2         15.43         12.25         4.64 o                         
   5   2   2        649.25        621.77        24.53 o                         
   6   2   2         45.41         35.70        16.69 o                         
   7   2   2        285.82        322.71        80.02 o                         
   8   2   2         45.80         66.19        24.80 o                         
  -8   3   2       1515.63       1457.31        60.39 o                         
  -7   3   2        179.72        198.13        20.30 o                         
  -6   3   2        175.98        216.56        20.23 o                         
  -5   3   2        168.66        186.70        16.13 o                         
  -4   3   2       1176.89       1118.57        31.26 o                         
  -3   3   2        177.00        160.46         6.38 o                         
  -2   3   2        585.80        628.16        15.71 o                         
  -1   3   2        304.93        298.56        12.80 o                         
   0   3   2       2782.99       2827.47        58.04 o                         
   1   3   2        856.07        851.81        19.38 o                         
   2   3   2        766.00        700.84        19.19 o                         
   3   3   2        355.40        343.86        10.61 o                         
   4   3   2          2.00          8.26         8.71 o                         
   5   3   2          6.13         -0.65         7.63 o                         
   6   3   2          0.14         -8.11         8.11 o                         
   7   3   2         91.27        117.70        19.23 o                         
   8   3   2          1.35        -17.13        22.46 o                         
  -7   4   2        307.90        332.75        35.94 o                         
  -6   4   2         60.80         60.64        12.64 o                         
  -5   4   2        193.56        217.07        13.85 o                         
  -4   4   2        114.20         96.48         7.53 o                         
  -3   4   2         68.41         60.83         7.12 o                         
  -2   4   2        358.00        358.13        13.80 o                         
  -1   4   2         76.99         86.52         5.12 o                         
   0   4   2          1.81         19.59         4.23 o                         
   1   4   2       1758.95       1798.09        55.21 o                         
   2   4   2       1119.16       1082.43        27.17 o                         
   3   4   2        632.98        585.32        21.97 o                         
   4   4   2          1.87         -2.22         6.52 o                         
   5   4   2          2.99         -8.62         8.62 o                         
   6   4   2        390.55        439.66        26.60 o                         
   7   4   2         31.92          3.65        13.59 o                         
  -7   5   2         24.31         23.91        17.68 o                         
  -6   5   2          0.02         -9.71         9.71 o                         
  -5   5   2          9.79          5.13         3.84 o                         
  -4   5   2        664.33        667.83        32.30 o                         
  -3   5   2        138.89        139.51         7.78 o                         
  -2   5   2        323.54        301.25        17.10 o                         
  -1   5   2         37.17         36.92         4.41 o                         
   0   5   2          1.99         -0.20         3.53 o                         
   1   5   2        844.40        784.54        26.57 o                         
   2   5   2        258.51        252.85        14.42 o                         
   3   5   2        184.84        195.11        11.07 o                         
   4   5   2       2058.29       2086.13        73.22 o                         
   5   5   2        176.30        200.38        17.72 o                         
   6   5   2        140.28        153.25        17.53 o                         
   7   5   2        183.70        142.22        19.44 o                         
  -6   6   2         19.29         15.15        18.13 o                         
  -5   6   2        283.76        310.50        26.35 o                         
  -4   6   2         16.19          0.78         8.41 o                         
  -3   6   2        182.28        157.38        15.93 o                         
  -2   6   2        912.34        916.39        30.08 o                         
  -1   6   2       1667.59       1669.30        85.51 o                         
   0   6   2        114.88        106.53         7.27 o                         
   1   6   2        292.42        305.49        20.83 o                         
   2   6   2        563.53        521.02        19.43 o                         
   3   6   2         74.34         84.25         8.45 o                         
   4   6   2        197.80        214.50        17.88 o                         
   5   6   2          1.76         -3.51        10.71 o                         
   6   6   2        178.22        168.20        27.40 o                         
  -5   7   2          0.04        -16.86        16.86 o                         
  -4   7   2         44.95         31.12        11.38 o                         
  -3   7   2        674.34        682.12        31.80 o                         
  -2   7   2        441.63        436.29        21.84 o                         
  -1   7   2        548.25        542.62        26.63 o                         
   0   7   2         58.48         58.24         7.71 o                         
   1   7   2        462.90        462.70        22.55 o                         
   2   7   2          3.27          3.09         6.07 o                         
   3   7   2        255.08        250.20        19.20 o                         
   4   7   2        141.04        160.62        17.34 o                         
   5   7   2         65.01         99.98        16.38 o                         
  -4   8   2        217.82        218.20        31.43 o                         
  -3   8   2          4.51          0.78        18.35 o                         
  -2   8   2        494.17        468.77        39.80 o                         
  -1   8   2         46.78         28.41        14.48 o                         
   0   8   2        468.13        436.06        29.09 o                         
   1   8   2        102.92        113.63        44.64 o                         
   2   8   2        321.60        344.24        35.00 o                         
   3   8   2         50.24         57.45        14.14 o                         
   4   8   2          7.51        -16.37        16.37 o                         
  -3   9   2         60.37         61.66        38.04 o                         
  -2   9   2         74.01         76.09        42.68 o                         
  -1   9   2         60.55        128.31        40.71 o                         
   0   9   2         29.66         80.26        26.59 o                         
   1   9   2          7.95        108.79        29.87 o                         
   2   9   2        107.20        105.07        30.60 o                         
  -5   0   3        858.42        823.29        41.08 o                         
  -3   0   3       2921.62       2825.98       135.03 o                         
  -1   0   3       1513.89       1350.95        62.89 o                         
   1   0   3       6596.75       6659.17       204.95 o                         
   3   0   3       4530.46       4405.38       139.08 o                         
   5   0   3        268.71        227.99        30.32 o                         
   7   0   3        635.31        709.51        63.17 o                         
  -8   1   3         37.55         64.66        18.72 o                         
  -7   1   3          0.02         14.86        14.09 o                         
  -6   1   3        904.79        906.38        37.55 o                         
  -5   1   3         29.56         23.50         7.21 o                         
  -4   1   3         82.88        103.86         6.15 o                         
  -3   1   3          0.65         -0.70         2.81 o                         
  -2   1   3       1583.29       1526.44        32.14 o                         
  -1   1   3       3480.89       3524.56        77.32 o                         
   0   1   3       1781.23       1894.06        46.12 o                         
   1   1   3       3258.74       3154.49        56.95 o                         
   2   1   3       1570.46       1579.60        34.01 o                         
   3   1   3        471.23        458.51        13.65 o                         
   4   1   3         76.21         86.64         8.42 o                         
   5   1   3        544.88        556.26        25.49 o                         
   6   1   3        150.50        167.21        15.60 o                         
   7   1   3          0.17         -8.71         8.71 o                         
   8   1   3        333.75        334.69        48.05 o                         
  -8   2   3        365.16        378.83        26.83 o                         
  -7   2   3         29.15         44.90        13.00 o                         
  -6   2   3        198.33        204.11        24.09 o                         
  -5   2   3       1356.59       1352.27        42.10 o                         
  -4   2   3        901.47        904.29        25.68 o                         
  -3   2   3         41.88         34.31         3.87 o                         
  -2   2   3          8.30          5.68         1.75 o                         
  -1   2   3        415.31        443.80        13.04 o                         
   0   2   3        650.57        629.35        13.94 o                         
   1   2   3        351.98        325.81         8.71 o                         
   2   2   3       1126.67       1164.13        23.11 o                         
   3   2   3        174.20        203.11         8.16 o                         
   4   2   3         15.68         15.84         5.28 o                         
   5   2   3          3.18          0.73         7.90 o                         
   6   2   3        134.58        138.26        14.82 o                         
   7   2   3         16.21         22.83        13.19 o                         
   8   2   3        145.34        159.21        34.53 o                         
  -8   3   3        219.14        211.72        22.58 o                         
  -7   3   3        223.86        229.21        20.89 o                         
  -6   3   3         32.04         42.19        11.50 o                         
  -5   3   3         13.01          7.07         6.26 o                         
  -4   3   3         78.48         79.92         7.38 o                         
  -3   3   3       2667.67       2771.86        75.88 o                         
  -2   3   3        405.55        455.65        21.06 o                         
  -1   3   3       3110.05       3008.61        72.84 o                         
   0   3   3        420.38        446.82        10.80 o                         
   1   3   3       1375.73       1393.24        29.39 o                         
   2   3   3       2017.32       1989.13        38.66 o                         
   3   3   3        243.63        248.40        10.08 o                         
   4   3   3          0.15         -2.82         6.48 o                         
   5   3   3        697.87        670.33        26.34 o                         
   6   3   3         31.98         89.03        13.37 o                         
   7   3   3          2.82         -4.82        17.27 o                         
   8   3   3        157.29        152.74        33.97 o                         
  -7   4   3        241.24        280.13        32.01 o                         
  -6   4   3         26.78         23.14        11.36 o                         
  -5   4   3         90.74         85.90         8.19 o                         
  -4   4   3        288.72        288.20        16.98 o                         
  -3   4   3        805.96        737.59        36.53 o                         
  -2   4   3        131.85        116.50         8.06 o                         
  -1   4   3         21.68         29.14         3.31 o                         
   0   4   3       1079.68       1264.96        27.56 o                         
   1   4   3         98.62        100.50         6.17 o                         
   2   4   3       1426.23       1542.70        32.60 o                         
   3   4   3        890.55        896.95        30.23 o                         
   4   4   3        814.64        874.28        30.16 o                         
   5   4   3         87.64         85.39        12.60 o                         
   6   4   3        416.89        453.30        27.03 o                         
   7   4   3         65.50         73.79        18.47 o                         
  -7   5   3          7.58          5.48        20.29 o                         
  -6   5   3        208.92        222.02        19.79 o                         
  -5   5   3        844.82        870.98        53.00 o                         
  -4   5   3         18.65         16.53         7.88 o                         
  -3   5   3        473.03        460.19        27.00 o                         
  -2   5   3        185.65        182.19         9.08 o                         
  -1   5   3        203.13        232.33        13.01 o                         
   0   5   3        121.64        128.21         7.31 o                         
   1   5   3          3.52         -1.74         4.11 o                         
   2   5   3        133.74        148.88         8.41 o                         
   3   5   3          3.81         11.99         5.30 o                         
   4   5   3         89.33        103.16        13.02 o                         
   5   5   3          8.09         23.72        11.75 o                         
   6   5   3         68.10         64.05        14.53 o                         
   7   5   3         12.73         21.34        22.74 o                         
  -6   6   3        267.74        202.18        28.80 o                         
  -5   6   3        212.49        241.20        21.60 o                         
  -4   6   3          3.60         -1.77        10.77 o                         
  -3   6   3         23.93         20.82         7.36 o                         
  -2   6   3        144.05        151.44         9.07 o                         
  -1   6   3         88.21         88.78         7.25 o                         
   0   6   3        772.26        758.13        25.13 o                         
   1   6   3        143.30        148.00        12.32 o                         
   2   6   3        104.77         96.64         8.49 o                         
   3   6   3        159.75        142.83        10.31 o                         
   4   6   3        479.80        535.63        27.56 o                         
   5   6   3         28.02         14.74        12.09 o                         
   6   6   3        694.26        746.51        39.03 o                         
  -5   7   3        173.96        124.64        45.34 o                         
  -4   7   3        285.56        285.95        31.43 o                         
  -3   7   3          9.35          2.86         9.91 o                         
  -2   7   3         73.48         60.79        10.58 o                         
  -1   7   3          0.10         -3.00         7.64 o                         
   0   7   3        471.74        477.94        23.24 o                         
   1   7   3         33.50         31.40         8.62 o                         
   2   7   3       1181.04       1186.52        36.75 o                         
   3   7   3         24.47         12.30        10.34 o                         
   4   7   3        159.44        160.78        37.43 o                         
   5   7   3         16.98         22.53        14.54 o                         
  -4   8   3         50.62         18.49        23.16 o                         
  -3   8   3         74.21         54.03        20.20 o                         
  -2   8   3        213.96        213.24        26.97 o                         
  -1   8   3        128.17        113.18        28.92 o                         
   0   8   3          4.08          4.57        11.21 o                         
   1   8   3         18.55         61.40        23.85 o                         
   2   8   3         35.34         44.10        14.63 o                         
   3   8   3          1.23          9.02        21.91 o                         
   4   8   3         24.76         29.03        27.56 o                         
  -3   9   3        178.54        196.82        48.85 o                         
  -2   9   3         43.60         35.66        37.34 o                         
  -1   9   3         32.80         23.02        31.73 o                         
   0   9   3         91.95         54.53        31.03 o                         
   1   9   3         15.75         51.63        22.77 o                         
   2   9   3        714.41        825.44        71.93 o                         
  -8   0   4         97.27         76.37        25.27 o                         
  -6   0   4        593.07        597.48        48.57 o                         
  -4   0   4        201.43        215.51        15.55 o                         
  -2   0   4       4965.80       4869.82       168.72 o                         
   0   0   4        256.02        243.88        12.01 o                         
   2   0   4       1115.18       1076.75        37.65 o                         
   4   0   4         43.26         48.57        16.00 o                         
   6   0   4         10.71          0.56        16.85 o                         
   8   0   4        728.42        727.72        45.65 o                         
  -8   1   4        521.42        531.79        38.77 o                         
  -7   1   4         88.14        100.23        18.38 o                         
  -6   1   4         79.75         79.00        10.42 o                         
  -5   1   4          2.20         -2.76         6.30 o                         
  -4   1   4         50.32         51.77         4.95 o                         
  -3   1   4       1781.77       1751.79        36.04 o                         
  -2   1   4          4.81          7.15         2.48 o                         
  -1   1   4       2409.03       2491.55        60.76 o                         
   0   1   4        256.56        248.30         8.94 o                         
   1   1   4       2979.26       2936.03        60.30 o                         
   2   1   4        177.93        200.17        10.30 o                         
   3   1   4       3109.32       3037.04        63.79 o                         
   4   1   4          0.02          7.66         5.96 o                         
   5   1   4       1619.21       1559.52        55.17 o                         
   6   1   4        353.42        367.02        25.53 o                         
   7   1   4         23.82         15.06        13.79 o                         
   8   1   4         73.11         78.98        22.12 o                         
  -8   2   4         18.92         15.90        16.18 o                         
  -7   2   4        131.72        122.76        16.33 o                         
  -6   2   4         15.81         20.42        10.30 o                         
  -5   2   4        296.63        274.00        14.62 o                         
  -4   2   4       1489.83       1552.52        55.38 o                         
  -3   2   4        490.59        499.68        18.04 o                         
  -2   2   4        305.64        301.31        12.77 o                         
  -1   2   4       5264.87       5456.42       131.22 o                         
   0   2   4        109.57        114.28         4.97 o                         
   1   2   4       5785.23       5652.75       107.71 o                         
   2   2   4       1321.87       1381.65        28.50 o                         
   3   2   4        292.84        303.72        10.52 o                         
   4   2   4       1899.23       1901.94        56.69 o                         
   5   2   4        832.24        820.07        33.51 o                         
   6   2   4         21.91         -2.37         9.18 o                         
   7   2   4        242.51        243.73        27.12 o                         
   8   2   4         35.17         13.49        18.35 o                         
  -8   3   4        276.52        335.63        26.64 o                         
  -7   3   4         77.66        113.69        16.53 o                         
  -6   3   4        430.80        490.92        46.09 o                         
  -5   3   4         35.99         46.13         8.90 o                         
  -4   3   4        317.78        347.06        12.32 o                         
  -3   3   4          6.38          9.54         3.97 o                         
  -2   3   4       1494.24       1651.83        53.94 o                         
  -1   3   4        789.69        906.50        21.02 o                         
   0   3   4       2257.38       2502.47        49.36 o                         
   1   3   4          1.29          3.80         3.22 o                         
   2   3   4       1719.99       1750.43        36.64 o                         
   3   3   4        304.31        306.56        10.34 o                         
   4   3   4         74.03         69.77         8.36 o                         
   5   3   4        120.97        109.48        12.71 o                         
   6   3   4        203.30        189.13        17.30 o                         
   7   3   4        192.00        239.70        23.39 o                         
  -7   4   4         83.17         89.76        16.22 o                         
  -6   4   4        170.77        212.52        18.73 o                         
  -5   4   4         79.07         74.97         9.05 o                         
  -4   4   4         63.33         65.04         9.37 o                         
  -3   4   4         28.75         29.04         6.37 o                         
  -2   4   4       1258.19       1251.90        63.04 o                         
  -1   4   4       2345.94       2488.95        71.77 o                         
   0   4   4         36.20         39.49         4.00 o                         
   1   4   4        268.02        243.11         9.96 o                         
   2   4   4       1273.29       1271.47        26.59 o                         
   3   4   4        638.84        650.95        23.62 o                         
   4   4   4          0.21          1.12         6.39 o                         
   5   4   4          3.70          3.20         9.25 o                         
   6   4   4         16.98         20.27        16.00 o                         
   7   4   4        458.77        457.38        51.38 o                         
  -7   5   4         35.91         28.95        29.90 o                         
  -6   5   4         96.91        130.09        26.78 o                         
  -5   5   4          0.68          6.12         9.05 o                         
  -4   5   4       2078.10       1927.08        98.31 o                         
  -3   5   4        485.77        452.50        26.23 o                         
  -2   5   4        141.32        151.93        10.55 o                         
  -1   5   4        302.80        295.60        12.24 o                         
   0   5   4       1437.86       1377.18        39.24 o                         
   1   5   4        352.95        360.56        16.60 o                         
   2   5   4        635.07        627.26        18.07 o                         
   3   5   4         54.72         82.80         7.63 o                         
   4   5   4        289.72        331.80        25.50 o                         
   5   5   4        803.84        828.37        37.26 o                         
   6   5   4        183.14        233.51        26.58 o                         
   7   5   4         66.86         37.62        24.15 o                         
  -6   6   4          4.59        -11.97        16.43 o                         
  -5   6   4         44.09         10.00        16.25 o                         
  -4   6   4        164.17        159.86        23.40 o                         
  -3   6   4        306.82        291.66        16.97 o                         
  -2   6   4       1365.73       1441.57        98.13 o                         
  -1   6   4          0.98          9.84         7.14 o                         
   0   6   4          2.04         11.59         5.07 o                         
   1   6   4         35.71         39.98         8.65 o                         
   2   6   4         43.35         44.25         8.58 o                         
   3   6   4          9.73         15.99         8.19 o                         
   4   6   4        265.83        266.71        20.76 o                         
   5   6   4         83.81         94.95        15.04 o                         
   6   6   4          0.61         -3.26        14.75 o                         
  -5   7   4        199.48        159.00        39.03 o                         
  -4   7   4         80.38         67.98        20.04 o                         
  -3   7   4          2.37          4.41        15.72 o                         
  -2   7   4         15.94         10.59        14.74 o                         
  -1   7   4          1.60         -3.59         7.74 o                         
   0   7   4          5.79         14.26         8.66 o                         
   1   7   4         67.18         64.34         9.95 o                         
   2   7   4        203.60        206.85        14.23 o                         
   3   7   4         17.79         26.15        11.40 o                         
   4   7   4         49.33         38.92        13.22 o                         
   5   7   4        171.05        171.35        37.67 o                         
  -4   8   4        409.71        432.16        42.68 o                         
  -3   8   4          1.16         -2.50        22.74 o                         
  -2   8   4        835.21        788.74        57.42 o                         
  -1   8   4         11.23        -12.42        12.42 o                         
   0   8   4        137.97        128.99        19.48 o                         
   1   8   4          1.42         -0.76        23.71 o                         
   2   8   4        104.44         98.27        19.01 o                         
   3   8   4          0.00         -2.07        11.54 o                         
   4   8   4        907.25       1069.38        48.60 o                         
  -2   9   4          7.01        125.50        46.89 o                         
  -1   9   4          1.07        -16.24        16.24 o                         
   0   9   4        203.47        243.99        55.03 o                         
   1   9   4          1.17          3.52        40.71 o                         
   2   9   4        397.84        469.30        36.01 o                         
  -7   0   5       1733.46       1760.43       112.03 o                         
  -5   0   5       1438.68       1371.56        85.35 o                         
  -3   0   5         72.44         93.76         7.73 o                         
  -1   0   5       1518.97       1594.50        87.32 o                         
   1   0   5       3539.40       3473.87        93.53 o                         
   3   0   5       1303.32       1361.55        70.33 o                         
   5   0   5        930.94        859.72        62.61 o                         
   7   0   5        179.74        218.44        36.50 o                         
  -8   1   5        205.48        198.95        35.66 o                         
  -7   1   5        120.19        121.37        18.45 o                         
  -6   1   5         38.78         31.52         9.87 o                         
  -5   1   5        693.30        689.65        27.64 o                         
  -4   1   5        185.35        199.83         8.81 o                         
  -3   1   5        644.41        615.83        17.42 o                         
  -2   1   5        159.72        145.39         5.53 o                         
  -1   1   5        594.05        582.18        18.51 o                         
   0   1   5       4403.24       4511.84       121.29 o                         
   1   1   5        467.35        473.52        11.49 o                         
   2   1   5        646.46        580.17        15.95 o                         
   3   1   5        505.26        481.96        13.20 o                         
   4   1   5        776.41        737.29        25.55 o                         
   5   1   5         47.91         52.97         9.34 o                         
   6   1   5        652.08        661.80        30.57 o                         
   7   1   5        220.50        236.74        19.98 o                         
   8   1   5         97.77        166.22        38.75 o                         
  -8   2   5          2.62         -0.30        21.62 o                         
  -7   2   5        337.23        341.98        30.77 o                         
  -6   2   5        418.23        455.08        31.36 o                         
  -5   2   5         82.01         82.01         8.79 o                         
  -4   2   5        555.76        588.30        19.54 o                         
  -3   2   5         35.81         46.51         3.55 o                         
  -2   2   5        462.10        489.81        16.92 o                         
  -1   2   5        558.69        649.49        23.40 o                         
   0   2   5         77.20        100.31         4.68 o                         
   1   2   5        173.12        160.56         6.74 o                         
   2   2   5         77.04        104.01         4.99 o                         
   3   2   5         71.93         78.74         7.90 o                         
   4   2   5       1844.83       1773.47        53.29 o                         
   5   2   5          1.16          6.17         7.58 o                         
   6   2   5        529.09        547.77        28.46 o                         
   7   2   5        283.04        246.46        23.64 o                         
   8   2   5         10.28         14.80        20.71 o                         
  -8   3   5         21.62         15.48        18.39 o                         
  -7   3   5         26.61         36.55        17.02 o                         
  -6   3   5        295.89        324.21        25.03 o                         
  -5   3   5       1272.86       1254.22        39.77 o                         
  -4   3   5         12.00         12.67         3.85 o                         
  -3   3   5       1372.08       1300.40        38.34 o                         
  -2   3   5       1154.29       1227.13        51.23 o                         
  -1   3   5       1619.13       1751.49        51.01 o                         
   0   3   5       1840.86       1854.79        43.59 o                         
   1   3   5       2557.39       2721.09        50.95 o                         
   2   3   5        102.96        128.30         7.26 o                         
   3   3   5         78.35         52.66         6.45 o                         
   4   3   5        175.32        174.62        12.44 o                         
   5   3   5         16.10          9.76         9.04 o                         
   6   3   5         24.11         27.31        11.30 o                         
   7   3   5         63.45         47.85        18.66 o                         
  -7   4   5        162.29        173.70        36.77 o                         
  -6   4   5        303.63        313.62        22.58 o                         
  -5   4   5        206.49        220.73        25.69 o                         
  -4   4   5        181.88        218.23        17.72 o                         
  -3   4   5         22.80         24.15         6.68 o                         
  -2   4   5       1655.77       1622.94        70.36 o                         
  -1   4   5       1415.93       1463.66        36.37 o                         
   0   4   5       1503.70       1656.56        44.76 o                         
   1   4   5         51.20         56.91         5.26 o                         
   2   4   5        573.43        530.67        13.79 o                         
   3   4   5        828.49        806.35        25.30 o                         
   4   4   5       1115.36       1086.40        36.67 o                         
   5   4   5          3.09          1.79         9.27 o                         
   6   4   5         65.59         61.27        17.38 o                         
   7   4   5          0.01          0.84        21.34 o                         
  -7   5   5         34.54         17.80        20.62 o                         
  -6   5   5         25.36        -13.47        16.67 o                         
  -5   5   5        173.20        173.34        22.48 o                         
  -4   5   5          7.17          8.91         9.56 o                         
  -3   5   5          1.18         -5.12         9.48 o                         
  -2   5   5         87.88        105.57         8.67 o                         
  -1   5   5        338.14        380.67        17.65 o                         
   0   5   5        101.13        114.64         8.45 o                         
   1   5   5        359.60        339.74        13.71 o                         
   2   5   5         60.98         38.96         6.82 o                         
   3   5   5        116.62        136.90         9.44 o                         
   4   5   5        263.15        289.55        18.08 o                         
   5   5   5        332.78        389.42        70.19 o                         
   6   5   5        119.16        100.07        27.38 o                         
   7   5   5          4.61         32.57        25.27 o                         
  -6   6   5        203.35        158.20        27.32 o                         
  -5   6   5         30.58         -2.60        17.25 o                         
  -4   6   5        239.40        228.31        38.61 o                         
  -3   6   5         13.53          4.29        13.62 o                         
  -2   6   5        384.17        357.99        28.31 o                         
  -1   6   5          1.23          4.19         9.14 o                         
   0   6   5        229.15        246.82        14.75 o                         
   1   6   5        402.84        401.62        20.28 o                         
   2   6   5       1045.06       1093.20        33.76 o                         
   3   6   5          0.32          7.60         5.91 o                         
   4   6   5        138.99        145.70        16.66 o                         
   5   6   5         10.87         21.21        19.23 o                         
   6   6   5         64.27         39.03        22.18 o                         
  -5   7   5         43.30        -17.58        17.58 o                         
  -4   7   5          4.91         -4.45        17.30 o                         
  -3   7   5         17.87         19.10        16.57 o                         
  -2   7   5        503.12        527.94        37.12 o                         
  -1   7   5          0.01         -3.34        11.83 o                         
   0   7   5       1600.43       1660.12        89.99 o                         
   1   7   5         77.10         71.19        10.31 o                         
   2   7   5         43.41         44.82         9.70 o                         
   3   7   5          0.10          0.88        10.22 o                         
   4   7   5        140.84        144.42        17.50 o                         
   5   7   5         15.64         14.69        14.12 o                         
  -4   8   5          8.45         -8.07        18.78 o                         
  -3   8   5         14.84         15.51        23.30 o                         
  -2   8   5         29.60         17.60        17.25 o                         
  -1   8   5          7.11         11.63        15.19 o                         
   0   8   5          0.89          7.36        12.66 o                         
   1   8   5        111.94         64.02        38.47 o                         
   2   8   5         23.99          9.50        12.52 o                         
   3   8   5         96.20        100.84        21.06 o                         
   4   8   5         97.08        149.63        22.64 o                         
  -2   9   5        269.62        300.20        84.23 o                         
  -1   9   5         89.55         53.35        40.15 o                         
   0   9   5        449.83        437.44        73.84 o                         
   1   9   5         27.73         23.46        15.73 o                         
   2   9   5         11.50         21.88        41.83 o                         
  -8   0   6        116.68        107.63        20.25 o                         
  -6   0   6         56.01        121.01        23.30 o                         
  -4   0   6        606.56        604.57        32.24 o                         
  -2   0   6       1460.26       1541.29        94.06 o                         
   0   0   6        295.76        289.41        14.69 o                         
   2   0   6        123.79        124.80         8.00 o                         
   4   0   6       1233.81       1161.55        74.40 o                         
   6   0   6        271.28        235.85        36.78 o                         
  -8   1   6         42.36         17.74        17.70 o                         
  -7   1   6         15.60         12.79        11.22 o                         
  -6   1   6        260.76        268.90        18.80 o                         
  -5   1   6       1712.31       1619.92        48.66 o                         
  -4   1   6         22.82         22.47         4.43 o                         
  -3   1   6        657.10        616.08        17.71 o                         
  -2   1   6         67.16         63.92         5.09 o                         
  -1   1   6       1146.07       1260.99        43.56 o                         
   0   1   6        268.72        247.73         9.59 o                         
   1   1   6       4151.73       4054.82        97.73 o                         
   2   1   6         75.51         77.07         5.88 o                         
   3   1   6        572.94        563.12        14.76 o                         
   4   1   6        150.92        185.26        11.85 o                         
   5   1   6         49.78         46.85         8.31 o                         
   6   1   6        689.06        675.31        30.69 o                         
   7   1   6          9.28          0.31        15.77 o                         
   8   1   6        150.87        124.76        27.66 o                         
  -8   2   6          4.17         33.05        17.41 o                         
  -7   2   6        211.40        224.27        26.19 o                         
  -6   2   6        231.27        206.22        21.99 o                         
  -5   2   6         56.38         42.16         6.97 o                         
  -4   2   6        121.33        115.86         6.53 o                         
  -3   2   6       4653.44       4894.73       132.31 o                         
  -2   2   6        422.85        460.41        16.30 o                         
  -1   2   6       2883.14       2885.90        70.92 o                         
   0   2   6         53.19         64.70         4.53 o                         
   1   2   6         24.53         20.71         3.77 o                         
   2   2   6        845.14        872.30        19.51 o                         
   3   2   6        684.50        700.50        21.59 o                         
   4   2   6         35.38         30.17         8.77 o                         
   5   2   6         58.71         37.11         8.66 o                         
   6   2   6         69.36         79.77        12.29 o                         
   7   2   6         22.07         32.61        17.35 o                         
  -8   3   6         72.14         59.21        21.09 o                         
  -7   3   6         10.06          1.35        15.16 o                         
  -6   3   6        176.37        173.04        48.15 o                         
  -5   3   6         88.68         90.00         7.25 o                         
  -4   3   6         52.09         30.41         6.90 o                         
  -3   3   6         15.20         34.60         5.21 o                         
  -2   3   6        413.89        502.31        18.87 o                         
  -1   3   6       1069.58       1158.00        43.75 o                         
   0   3   6       2393.92       2460.34        56.73 o                         
   1   3   6         77.74         74.70         5.14 o                         
   2   3   6         44.85         24.31         4.37 o                         
   3   3   6       1023.77       1015.80        29.10 o                         
   4   3   6        140.89        116.73        11.55 o                         
   5   3   6        287.13        259.99        25.81 o                         
   6   3   6       1121.03       1123.26        45.76 o                         
   7   3   6         49.43         40.36        19.09 o                         
  -7   4   6         47.47         -6.24        17.13 o                         
  -6   4   6         68.64         68.65        18.76 o                         
  -5   4   6         16.20         20.43         8.54 o                         
  -4   4   6        507.32        489.44        48.01 o                         
  -3   4   6        513.05        486.93        30.17 o                         
  -2   4   6        823.58        842.08        54.05 o                         
  -1   4   6        540.81        539.07        17.49 o                         
   0   4   6        514.85        480.74        15.08 o                         
   1   4   6       2916.65       3047.61        92.65 o                         
   2   4   6         44.49         36.44         4.85 o                         
   3   4   6          0.03          5.96         6.27 o                         
   4   4   6        361.11        380.56        21.96 o                         
   5   4   6        254.35        258.07        19.40 o                         
   6   4   6         44.16         37.70        13.71 o                         
   7   4   6        168.33        153.55        24.33 o                         
  -7   5   6         44.58         38.34        30.88 o                         
  -6   5   6        898.02        847.50        51.43 o                         
  -5   5   6        463.84        485.46        36.29 o                         
  -4   5   6        444.96        405.58        44.08 o                         
  -3   5   6          8.22          4.55        14.04 o                         
  -2   5   6        587.57        561.13        33.46 o                         
  -1   5   6          0.31         17.20         4.68 o                         
   0   5   6         49.93         56.93         7.94 o                         
   1   5   6        219.05        211.47        13.08 o                         
   2   5   6        341.65        349.36        15.27 o                         
   3   5   6        321.09        344.94        18.18 o                         
   4   5   6        213.34        239.01        21.82 o                         
   5   5   6         62.67         45.77        19.09 o                         
   6   5   6         53.10         65.42        24.99 o                         
  -6   6   6        391.09        351.55        41.55 o                         
  -5   6   6         72.27         37.39        18.81 o                         
  -4   6   6        271.69        262.40        50.54 o                         
  -3   6   6          3.74        -13.65        13.65 o                         
  -2   6   6         37.80         27.58        27.52 o                         
  -1   6   6        361.40        370.19        18.89 o                         
   0   6   6         82.57        109.64        16.11 o                         
   1   6   6        265.29        304.44        18.84 o                         
   2   6   6        157.48        182.21        12.19 o                         
   3   6   6        359.91        353.61        17.77 o                         
   4   6   6         45.77         42.47        19.93 o                         
   5   6   6         60.90         36.82        19.93 o                         
   6   6   6         11.11        -19.37        19.37 o                         
  -5   7   6         21.37          4.41        20.85 o                         
  -4   7   6          0.04        -14.44        16.95 o                         
  -3   7   6        292.38        305.33        31.61 o                         
  -2   7   6        148.00        147.85        22.62 o                         
  -1   7   6         30.42         47.18        14.71 o                         
   0   7   6          7.72          3.14        11.36 o                         
   1   7   6         43.34         29.06        11.98 o                         
   2   7   6         63.09         57.44        10.71 o                         
   3   7   6        521.79        536.66        30.66 o                         
   4   7   6         30.50         38.67        17.69 o                         
   5   7   6        530.40        511.28        49.70 o                         
  -4   8   6        507.33        418.82        83.81 o                         
  -3   8   6         33.71         28.16        20.77 o                         
  -2   8   6         12.48          9.87        20.92 o                         
  -1   8   6          3.19        -11.88        14.48 o                         
   0   8   6        461.69        461.87        34.53 o                         
   1   8   6         37.39         16.06         9.60 o                         
   2   8   6        107.31        122.89        41.34 o                         
   3   8   6          3.15         -3.83        24.58 o                         
   4   8   6         32.73         32.55        48.57 o                         
  -2   9   6        262.19        157.40        51.94 o                         
  -1   9   6         53.72         92.93        47.73 o                         
   0   9   6         60.04        148.53        47.45 o                         
   1   9   6         64.99         53.12        36.64 o                         
  -7   0   7        123.51        189.80        30.88 o                         
  -5   0   7         47.57         33.97        15.16 o                         
  -3   0   7       1431.12       1355.94        55.78 o                         
  -1   0   7       1025.92       1104.49        45.22 o                         
   1   0   7         17.07          7.61         4.63 o                         
   3   0   7        842.70        906.80        32.52 o                         
   5   0   7         56.68         67.95        19.93 o                         
   7   0   7        108.67         85.07        30.04 o                         
  -8   1   7          0.68        -16.28        16.28 o                         
  -7   1   7        294.99        279.23        20.37 o                         
  -6   1   7        116.33        129.20        14.70 o                         
  -5   1   7        148.20        157.46        13.74 o                         
  -4   1   7        279.23        295.25        10.56 o                         
  -3   1   7        118.92        120.17         6.30 o                         
  -2   1   7       1580.22       1546.81        59.26 o                         
  -1   1   7        267.42        263.48        15.58 o                         
   0   1   7       8095.01       8021.21       248.07 o                         
   1   1   7        183.98        199.21         7.11 o                         
   2   1   7         98.02         94.82         6.05 o                         
   3   1   7          1.22         10.86         5.30 o                         
   4   1   7        377.06        386.45        17.68 o                         
   5   1   7         59.99         43.62        13.99 o                         
   6   1   7        624.13        600.38        83.67 o                         
   7   1   7          4.14         21.85        16.95 o                         
  -8   2   7         15.83         25.11        16.93 o                         
  -7   2   7        121.70        121.34        20.12 o                         
  -6   2   7         21.24         -0.19        11.71 o                         
  -5   2   7         97.44         83.76         8.48 o                         
  -4   2   7        478.10        448.51        14.72 o                         
  -3   2   7        264.54        305.99        12.05 o                         
  -2   2   7        980.42       1023.82        24.92 o                         
  -1   2   7        137.51        140.60         6.39 o                         
   0   2   7         85.88         73.71         5.07 o                         
   1   2   7          8.52         12.88         3.79 o                         
   2   2   7       4974.26       4941.28       110.92 o                         
   3   2   7        596.99        629.58        23.34 o                         
   4   2   7        545.54        463.06        30.06 o                         
   5   2   7         40.77         38.12        17.13 o                         
   6   2   7         11.75          7.00        14.07 o                         
   7   2   7        386.79        375.37        35.66 o                         
  -8   3   7         42.45         75.70        20.44 o                         
  -7   3   7        222.42        258.72        31.45 o                         
  -6   3   7         44.37         15.29        14.00 o                         
  -5   3   7        778.89        770.27        26.01 o                         
  -4   3   7        345.68        363.98        17.67 o                         
  -3   3   7         19.34         30.22         7.50 o                         
  -2   3   7        526.42        565.73        18.14 o                         
  -1   3   7        604.98        687.57        23.86 o                         
   0   3   7        263.65        331.26        11.31 o                         
   1   3   7        127.82        114.72         6.14 o                         
   2   3   7         85.08        101.77         6.61 o                         
   3   3   7         16.52          7.25         6.28 o                         
   4   3   7        233.44        225.29        20.01 o                         
   5   3   7         36.15         48.74        10.50 o                         
   6   3   7         12.61          1.77        13.76 o                         
   7   3   7         59.02         54.25        19.51 o                         
  -7   4   7          2.48         -5.62        15.68 o                         
  -6   4   7        273.59        307.35        45.63 o                         
  -5   4   7        144.04        140.96        21.03 o                         
  -4   4   7        634.27        646.18        42.68 o                         
  -3   4   7        458.83        464.94        30.02 o                         
  -2   4   7         16.02         15.84        19.23 o                         
  -1   4   7        398.39        415.48        17.02 o                         
   0   4   7        963.37        926.57        31.31 o                         
   1   4   7        437.56        455.20        15.47 o                         
   2   4   7        647.55        651.99        18.97 o                         
   3   4   7         15.83         12.96         6.30 o                         
   4   4   7        112.54        133.77        15.32 o                         
   5   4   7        291.89        317.52        23.89 o                         
   6   4   7        132.44        114.56        25.69 o                         
   7   4   7          2.12         19.02        19.09 o                         
  -7   5   7          0.68        -12.52        22.74 o                         
  -6   5   7        186.09        152.12        46.33 o                         
  -5   5   7         62.16         60.21        18.38 o                         
  -4   5   7         29.16         22.05        25.41 o                         
  -3   5   7        774.18        747.69        41.84 o                         
  -2   5   7        274.26        311.82        26.11 o                         
  -1   5   7        168.67        179.08        11.44 o                         
   0   5   7        776.99        804.46        31.83 o                         
   1   5   7        800.58        811.27        28.97 o                         
   2   5   7          6.44         14.08         8.31 o                         
   3   5   7        965.41        962.31        32.29 o                         
   4   5   7          5.54         14.96        16.99 o                         
   5   5   7          6.18          2.75        11.21 o                         
   6   5   7        249.00        220.40        34.25 o                         
  -6   6   7        289.09        223.53        34.96 o                         
  -5   6   7        151.65        146.22        42.82 o                         
  -4   6   7          0.98         -9.44        14.36 o                         
  -3   6   7         81.94         75.05        27.23 o                         
  -2   6   7        170.03        173.75        21.00 o                         
  -1   6   7        211.65        207.02        23.07 o                         
   0   6   7        114.97        136.50        21.45 o                         
   1   6   7        154.85        160.47        18.11 o                         
   2   6   7          3.30          3.66        14.99 o                         
   3   6   7        222.62        220.35        20.40 o                         
   4   6   7          0.02          3.32        13.18 o                         
   5   6   7        239.36        225.06        21.34 o                         
   6   6   7          0.13         -5.90        21.90 o                         
  -5   7   7         40.41         -1.39        39.59 o                         
  -4   7   7        668.89        500.23        40.81 o                         
  -3   7   7          1.49        -23.58        23.58 o                         
  -2   7   7        155.86        177.15        23.44 o                         
  -1   7   7         89.18         83.19        18.53 o                         
   0   7   7        162.15        158.51        20.07 o                         
   1   7   7         84.26         93.06        42.40 o                         
   2   7   7         31.79         40.96         9.43 o                         
   3   7   7         39.56         66.50        16.18 o                         
   4   7   7          2.10         -8.61        13.90 o                         
   5   7   7          0.21        -15.44        15.44 o                         
  -4   8   7          6.73        -15.82        37.20 o                         
  -3   8   7          9.59         -7.49        18.99 o                         
  -2   8   7          3.92          1.02        17.23 o                         
  -1   8   7        242.94        294.26        30.56 o                         
   0   8   7          2.99         -0.58        11.95 o                         
   1   8   7        428.95        385.07        43.97 o                         
   2   8   7         67.40         77.75        30.74 o                         
   3   8   7        267.53        288.55        28.65 o                         
  -1   9   7         47.71         47.45        44.64 o                         
   0   9   7          0.01         44.36        40.43 o                         
   1   9   7         58.03         68.60        13.76 o                         
  -8   0   8          8.38         14.44        22.88 o                         
  -6   0   8        460.83        428.74        40.15 o                         
  -4   0   8       2349.57       2538.05       169.99 o                         
  -2   0   8        663.78        783.91        46.61 o                         
   0   0   8        436.92        426.35        20.55 o                         
   2   0   8       4347.44       4113.58       129.00 o                         
   4   0   8         84.45        122.42        21.62 o                         
   6   0   8        799.56        724.95        61.49 o                         
  -8   1   8         65.65         65.69        19.75 o                         
  -7   1   8        610.04        635.11        38.78 o                         
  -6   1   8        403.36        420.75        23.33 o                         
  -5   1   8         39.75         26.42         7.20 o                         
  -4   1   8        218.27        231.63         9.35 o                         
  -3   1   8         23.08         24.35         4.14 o                         
  -2   1   8        347.85        365.89        13.16 o                         
  -1   1   8       1441.61       1572.19        51.41 o                         
   0   1   8         41.29         49.16         5.31 o                         
   1   1   8         38.14         62.91         4.24 o                         
   2   1   8         58.35         51.39         5.00 o                         
   3   1   8       1611.30       1620.40        88.73 o                         
   4   1   8       1272.06       1203.83        55.09 o                         
   5   1   8          7.88          2.85         5.57 o                         
   6   1   8         27.13         49.26        16.56 o                         
   7   1   8         13.20         25.56        18.81 o                         
  -8   2   8         74.61         42.03        17.27 o                         
  -7   2   8        191.02        156.82        21.91 o                         
  -6   2   8         39.66         33.93        10.31 o                         
  -5   2   8        403.18        388.90        16.66 o                         
  -4   2   8        167.12        167.82         7.96 o                         
  -3   2   8        798.32        806.89        25.21 o                         
  -2   2   8         14.91         28.75         3.81 o                         
  -1   2   8         24.94         24.37         5.35 o                         
   0   2   8        226.37        217.57         8.55 o                         
   1   2   8        220.81        193.08         8.18 o                         
   2   2   8        620.56        617.12        17.85 o                         
   3   2   8        544.22        547.09        24.57 o                         
   4   2   8        114.05        129.44        22.18 o                         
   5   2   8        132.75        147.98        19.54 o                         
   6   2   8          0.01         19.62        15.58 o                         
   7   2   8         48.14         67.13        20.35 o                         
  -7   3   8          0.42          9.90        15.19 o                         
  -6   3   8        352.87        307.98        42.82 o                         
  -5   3   8        197.73        181.78        13.60 o                         
  -4   3   8        122.39        131.95        10.07 o                         
  -3   3   8        561.75        542.85        22.87 o                         
  -2   3   8        702.33        742.84        27.29 o                         
  -1   3   8        115.39        151.67        16.49 o                         
   0   3   8        487.44        489.33        13.26 o                         
   1   3   8       1126.48       1105.15        24.15 o                         
   2   3   8       1075.85       1107.07        26.37 o                         
   3   3   8        198.75        219.45        19.06 o                         
   4   3   8       1772.83       1691.85        58.59 o                         
   5   3   8        384.54        337.16        28.23 o                         
   6   3   8         40.63         29.46        15.50 o                         
   7   3   8          5.99          5.41        17.80 o                         
  -7   4   8         13.08         -2.82        17.79 o                         
  -6   4   8          0.88         12.65        15.54 o                         
  -5   4   8         11.44          6.15        14.77 o                         
  -4   4   8        534.50        622.80        37.47 o                         
  -3   4   8       1400.59       1438.62        65.94 o                         
  -2   4   8         63.69         52.37        12.14 o                         
  -1   4   8       1472.34       1380.88        43.13 o                         
   0   4   8        262.72        255.64        13.44 o                         
   1   4   8        284.49        281.06        10.30 o                         
   2   4   8        845.44        828.62        38.48 o                         
   3   4   8        290.45        307.20        17.06 o                         
   4   4   8        181.38        206.95        24.62 o                         
   5   4   8        267.56        299.30        27.11 o                         
   6   4   8        143.83        164.90        43.10 o                         
   7   4   8         25.89         31.83        19.93 o                         
  -7   5   8        158.44        104.21        52.08 o                         
  -6   5   8         13.02        -11.75        14.63 o                         
  -5   5   8         21.10          8.23        15.47 o                         
  -4   5   8        220.66        225.57        25.96 o                         
  -3   5   8         16.03         28.99        13.47 o                         
  -2   5   8         17.85         14.34        13.62 o                         
  -1   5   8         37.93         54.80         7.36 o                         
   0   5   8        116.53        100.06        13.48 o                         
   1   5   8          2.72         -0.79         5.85 o                         
   2   5   8          6.66          7.10         9.64 o                         
   3   5   8        119.97         96.91        10.86 o                         
   4   5   8         23.77         22.52        13.06 o                         
   5   5   8          0.25         -8.42        16.00 o                         
   6   5   8        191.66        209.74        34.25 o                         
  -6   6   8         41.65         24.61        22.17 o                         
  -5   6   8         19.90         24.11        19.23 o                         
  -4   6   8        130.30         74.12        19.84 o                         
  -3   6   8        989.34       1040.34        71.88 o                         
  -2   6   8        168.06        189.65        22.74 o                         
  -1   6   8        573.33        614.24        37.62 o                         
   0   6   8         22.19         24.33         9.69 o                         
   1   6   8         17.57         13.62        10.36 o                         
   2   6   8        178.12        150.59        29.47 o                         
   3   6   8        174.13        194.51        15.66 o                         
   4   6   8          2.70          3.91         8.53 o                         
   5   6   8        317.42        344.22        40.43 o                         
  -5   7   8        419.38        395.75        40.18 o                         
  -4   7   8          2.86        -17.62        17.62 o                         
  -3   7   8        407.19        393.75        35.47 o                         
  -2   7   8         63.71         52.06        16.95 o                         
  -1   7   8        696.43        705.46        43.85 o                         
   0   7   8          3.48          3.32        13.48 o                         
   1   7   8        381.47        442.91        40.47 o                         
   2   7   8          3.49         -7.62         7.62 o                         
   3   7   8        555.57        616.55        33.69 o                         
   4   7   8          0.05        -14.04        14.04 o                         
  -4   8   8         12.89        -20.49        22.34 o                         
  -3   8   8         77.32         68.47        35.94 o                         
  -2   8   8        100.81         91.79        21.45 o                         
  -1   8   8         40.98         58.59        30.60 o                         
   0   8   8         23.33         22.46        16.57 o                         
   1   8   8         15.93         -2.54        12.91 o                         
   2   8   8         53.81         61.61        17.67 o                         
   3   8   8          8.83          0.56        17.41 o                         
   0   9   8          9.57         37.34        40.99 o                         
  -7   0   9        141.10        134.54        21.90 o                         
  -5   0   9          0.50          9.55        12.92 o                         
  -3   0   9        885.00       1006.31        77.91 o                         
  -1   0   9       2979.59       3150.24       122.38 o                         
   1   0   9       1625.82       1863.70        60.46 o                         
   3   0   9        159.67        185.03        23.02 o                         
   5   0   9        704.16        640.16        53.35 o                         
  -8   1   9         93.86        111.27        20.18 o                         
  -7   1   9         17.94         13.88        23.45 o                         
  -6   1   9        106.38        105.60        14.15 o                         
  -5   1   9        588.17        550.66        21.43 o                         
  -4   1   9       1063.98       1077.40        29.71 o                         
  -3   1   9        738.36        720.61        23.22 o                         
  -2   1   9       5294.89       5304.68       166.18 o                         
  -1   1   9         21.76         27.57         5.08 o                         
   0   1   9          5.42         22.02         4.85 o                         
   1   1   9        738.46        739.31        18.71 o                         
   2   1   9        154.22        153.10         7.58 o                         
   3   1   9         63.50        103.48        11.29 o                         
   4   1   9        510.96        504.56        36.50 o                         
   5   1   9        132.87        154.49        20.75 o                         
   6   1   9         70.04         61.59        17.86 o                         
   7   1   9          9.26         -2.48        36.64 o                         
  -8   2   9        273.09        286.31        30.81 o                         
  -7   2   9        214.95        198.22        24.02 o                         
  -6   2   9        325.74        312.34        20.12 o                         
  -5   2   9        337.89        334.43        15.57 o                         
  -4   2   9       1092.07       1046.65        32.81 o                         
  -3   2   9        193.30        174.08         8.82 o                         
  -2   2   9        881.34        886.47        31.77 o                         
  -1   2   9         81.65         90.29         6.52 o                         
   0   2   9       3168.46       3124.63        77.19 o                         
   1   2   9        337.29        343.44        16.22 o                         
   2   2   9        147.62        123.17        12.15 o                         
   3   2   9         16.87          3.47         9.63 o                         
   4   2   9        229.50        219.75        21.31 o                         
   5   2   9       1443.83       1360.37        64.69 o                         
   6   2   9        240.82        295.00        28.06 o                         
   7   2   9         57.60         76.56        20.39 o                         
  -7   3   9        369.45        288.11        73.98 o                         
  -6   3   9         88.91         77.50        18.26 o                         
  -5   3   9          1.54         -3.53        11.52 o                         
  -4   3   9          2.31          8.35         8.35 o                         
  -3   3   9         14.18         20.36         4.80 o                         
  -2   3   9        116.37        118.29         7.97 o                         
  -1   3   9        325.13        317.80        12.86 o                         
   0   3   9        151.61        165.16         7.01 o                         
   1   3   9          2.07         -0.27         4.10 o                         
   2   3   9        565.72        542.93        16.57 o                         
   3   3   9        940.03        976.52        46.34 o                         
   4   3   9         23.12         40.12        13.17 o                         
   5   3   9          1.41        -10.64        10.79 o                         
   6   3   9        201.22        220.11        25.59 o                         
   7   3   9        814.99        820.13        76.93 o                         
  -7   4   9         21.22         22.43        34.68 o                         
  -6   4   9        252.77        283.62        38.18 o                         
  -5   4   9          0.00        -12.45        12.67 o                         
  -4   4   9         85.27         76.11        16.03 o                         
  -3   4   9        185.84        167.11        19.28 o                         
  -2   4   9        337.83        332.38        12.11 o                         
  -1   4   9        226.35        238.63        14.08 o                         
   0   4   9        133.35        157.44        15.40 o                         
   1   4   9        718.74        694.68        21.76 o                         
   2   4   9        429.05        417.28        18.75 o                         
   3   4   9        251.74        269.20        14.45 o                         
   4   4   9        187.48        172.20        19.86 o                         
   5   4   9        381.78        383.17        31.02 o                         
   6   4   9        203.54        216.86        26.22 o                         
  -6   5   9         26.66          2.57        19.46 o                         
  -5   5   9         98.60         89.22        40.57 o                         
  -4   5   9        454.02        460.36        34.54 o                         
  -3   5   9         70.87         55.70        15.68 o                         
  -2   5   9        353.02        398.53        28.98 o                         
  -1   5   9       1496.98       1491.29        53.04 o                         
   0   5   9         57.88         50.16         8.90 o                         
   1   5   9       1128.31       1144.01        43.04 o                         
   2   5   9          1.91         10.13         6.86 o                         
   3   5   9        243.19        217.69        17.29 o                         
   4   5   9        214.64        199.01        21.82 o                         
   5   5   9        130.37        137.42        33.83 o                         
   6   5   9         20.04          9.98        16.67 o                         
  -6   6   9         56.66         29.16        33.41 o                         
  -5   6   9         87.80         50.86        20.71 o                         
  -4   6   9          2.73         24.95        17.17 o                         
  -3   6   9         69.67         88.30        18.75 o                         
  -2   6   9         88.53         77.52        41.27 o                         
  -1   6   9        340.18        296.66        33.13 o                         
   0   6   9          6.60         -9.41        11.09 o                         
   1   6   9        420.28        371.85        21.16 o                         
   2   6   9         91.61        121.88        13.61 o                         
   3   6   9        276.13        323.20        20.71 o                         
   4   6   9        170.43        196.58        31.03 o                         
   5   6   9        114.45         72.72        23.02 o                         
  -5   7   9         37.74         42.15        48.99 o                         
  -4   7   9          0.80        -11.27        17.17 o                         
  -3   7   9          0.50         -2.91        16.98 o                         
  -2   7   9        317.26        334.89        31.58 o                         
  -1   7   9        154.50        137.76        21.30 o                         
   0   7   9         70.08         68.64        20.36 o                         
   1   7   9         12.52          8.92        15.74 o                         
   2   7   9         89.18         74.81        18.29 o                         
   3   7   9         26.05         33.03        10.36 o                         
   4   7   9        111.73        101.08        26.67 o                         
  -3   8   9        321.05        418.11        39.94 o                         
  -2   8   9          0.35         -6.95        17.73 o                         
  -1   8   9        200.63        172.78        24.54 o                         
   0   8   9          0.13         10.67        13.56 o                         
   1   8   9        737.82        789.39        37.50 o                         
   2   8   9          4.06         38.11        20.08 o                         
   3   8   9        200.18        182.74        36.36 o                         
  -8   0  10        377.85        441.17        39.59 o                         
  -6   0  10        739.85        759.42        74.40 o                         
  -4   0  10        494.36        539.71        27.85 o                         
  -2   0  10       1917.05       1748.35        71.10 o                         
   0   0  10       2302.60       2277.59        90.03 o                         
   2   0  10        563.16        585.41        41.55 o                         
   4   0  10        162.57        281.61        33.13 o                         
   6   0  10         36.10         35.94        24.15 o                         
  -8   1  10         99.53         87.89        20.40 o                         
  -7   1  10         86.65         85.37        23.63 o                         
  -6   1  10        234.12        205.59        22.09 o                         
  -5   1  10        245.52        242.05        20.51 o                         
  -4   1  10        300.08        292.64        12.17 o                         
  -3   1  10         12.05         17.46         9.39 o                         
  -2   1  10          0.54          3.17         4.03 o                         
  -1   1  10          5.82         15.49         4.89 o                         
   0   1  10       1139.67       1111.30        33.42 o                         
   1   1  10       2386.07       2418.73        55.03 o                         
   2   1  10        373.79        381.99        13.57 o                         
   3   1  10        155.91        172.25        41.55 o                         
   4   1  10         29.86         13.60        16.28 o                         
   5   1  10        105.39        125.08        18.86 o                         
   6   1  10          8.81          8.76        14.46 o                         
   7   1  10        210.78        270.47        31.31 o                         
  -7   2  10         10.63          3.49        14.89 o                         
  -6   2  10         72.40         57.67        12.20 o                         
  -5   2  10        149.31        135.94        10.39 o                         
  -4   2  10         15.75         18.18         5.24 o                         
  -3   2  10         48.11         36.74         4.97 o                         
  -2   2  10         52.27         56.72         5.96 o                         
  -1   2  10       1531.00       1511.34        44.34 o                         
   0   2  10        899.98        903.30        28.36 o                         
   1   2  10        455.27        459.78        14.09 o                         
   2   2  10        105.03         78.91         7.21 o                         
   3   2  10        600.38        605.94        43.52 o                         
   4   2  10         55.60         50.80        13.31 o                         
   5   2  10        301.09        312.77        28.66 o                         
   6   2  10        113.01         88.77        18.83 o                         
   7   2  10          8.35         56.15        30.60 o                         
  -7   3  10         62.14         31.32        17.54 o                         
  -6   3  10        258.69        223.06        27.66 o                         
  -5   3  10        164.15        175.63        21.86 o                         
  -4   3  10        385.03        396.28        14.91 o                         
  -3   3  10        359.49        348.37        16.50 o                         
  -2   3  10         91.91         88.53         9.82 o                         
  -1   3  10        280.59        267.06        18.14 o                         
   0   3  10        604.81        641.12        18.06 o                         
   1   3  10          1.09         16.32         4.71 o                         
   2   3  10       1688.08       1597.69        42.86 o                         
   3   3  10        322.31        332.36        24.71 o                         
   4   3  10         89.07         86.38        18.67 o                         
   5   3  10          0.20          4.41        12.78 o                         
   6   3  10         31.66         34.15        16.67 o                         
  -7   4  10         10.61          4.64        17.26 o                         
  -6   4  10         77.97         78.21        33.69 o                         
  -5   4  10        666.97        648.64       106.69 o                         
  -4   4  10         42.64         60.24        15.32 o                         
  -3   4  10        905.94        955.67        49.13 o                         
  -2   4  10        319.85        336.47        14.87 o                         
  -1   4  10        232.76        229.19        14.18 o                         
   0   4  10         90.54         97.36         9.51 o                         
   1   4  10         59.94         53.96         7.26 o                         
   2   4  10        448.87        398.19        18.06 o                         
   3   4  10        217.61        227.56        12.86 o                         
   4   4  10         91.87         87.30        16.19 o                         
   5   4  10          2.36          5.93        13.69 o                         
   6   4  10         33.29        -12.70        20.64 o                         
  -6   5  10          2.50        -14.70        23.44 o                         
  -5   5  10         73.78         39.52        17.99 o                         
  -4   5  10          0.06        -12.49        12.49 o                         
  -3   5  10         92.97        128.70        21.62 o                         
  -2   5  10         45.02         51.91        13.84 o                         
  -1   5  10        129.18        140.60        11.93 o                         
   0   5  10         92.63         80.68        13.28 o                         
   1   5  10        103.74        106.34        14.34 o                         
   2   5  10        254.70        230.46        16.52 o                         
   3   5  10        175.01        207.82        16.13 o                         
   4   5  10        714.02        714.88        40.92 o                         
   5   5  10         35.08         63.05        26.53 o                         
   6   5  10        361.45        377.41        75.25 o                         
  -5   6  10        993.54        897.95        69.21 o                         
  -4   6  10         20.69         25.99        17.25 o                         
  -3   6  10         68.79         86.21        24.15 o                         
  -2   6  10         14.95         21.00        14.37 o                         
  -1   6  10         28.54          3.32        12.63 o                         
   0   6  10        287.95        297.73        24.81 o                         
   1   6  10         62.72         67.84        11.50 o                         
   2   6  10         81.22         69.20        20.35 o                         
   3   6  10        166.09        149.99        14.69 o                         
   4   6  10         11.36          9.37        12.78 o                         
   5   6  10        404.09        347.03        41.83 o                         
  -4   7  10          1.14        -17.09        17.09 o                         
  -3   7  10        529.41        440.97        37.91 o                         
  -2   7  10          5.14          0.57        15.16 o                         
  -1   7  10         97.60        144.28        22.46 o                         
   0   7  10         45.39         52.11        15.69 o                         
   1   7  10        259.33        213.68        17.25 o                         
   2   7  10         63.19         44.24        10.90 o                         
   3   7  10        141.22        114.20        14.29 o                         
   4   7  10         25.23         16.32        14.50 o                         
  -3   8  10         11.19         -0.83        18.59 o                         
  -2   8  10         11.65         20.21        18.53 o                         
  -1   8  10          1.92         13.15        16.67 o                         
   0   8  10        345.47        298.25        49.70 o                         
   1   8  10          4.19          0.19        11.60 o                         
   2   8  10        223.35        300.00        31.53 o                         
  -7   0  11        153.16        167.98        22.32 o                         
  -5   0  11         92.22         80.46        13.65 o                         
  -3   0  11       1210.51       1248.03        53.98 o                         
  -1   0  11        101.44        157.48        35.94 o                         
   1   0  11        398.43        306.96        18.67 o                         
   3   0  11       3116.55       3035.13       173.24 o                         
   5   0  11       1358.84       1403.01        94.06 o                         
   7   0  11       1224.51       1075.63        88.44 o                         
  -7   1  11          8.09        -11.56        14.83 o                         
  -6   1  11        498.06        473.83        25.25 o                         
  -5   1  11        334.61        325.88        20.79 o                         
  -4   1  11       1135.18       1101.27        34.65 o                         
  -3   1  11        106.23        118.94         9.77 o                         
  -2   1  11          3.77          2.07         4.23 o                         
  -1   1  11        152.58        150.36        13.20 o                         
   0   1  11         29.21         28.71         5.26 o                         
   1   1  11        352.13        339.74        11.01 o                         
   2   1  11          1.00          4.61         6.63 o                         
   3   1  11        320.35        339.28        47.03 o                         
   4   1  11          0.05         -8.00        10.83 o                         
   5   1  11       1132.94       1122.32        56.18 o                         
   6   1  11         24.70         -1.70        15.44 o                         
   7   1  11         38.08         33.63        20.73 o                         
  -7   2  11        325.31        293.63        28.82 o                         
  -6   2  11        105.02         92.39        12.47 o                         
  -5   2  11         16.04         17.95        15.41 o                         
  -4   2  11        405.67        388.53        15.98 o                         
  -3   2  11        195.22        210.50        10.34 o                         
  -2   2  11        628.91        609.70        20.07 o                         
  -1   2  11         24.56         32.64         5.40 o                         
   0   2  11         99.91        121.57         9.38 o                         
   1   2  11       1320.69       1278.88        31.62 o                         
   2   2  11         43.60         53.14         7.83 o                         
   3   2  11         93.10        118.93        15.39 o                         
   4   2  11          4.69         12.16        11.80 o                         
   5   2  11        102.04        120.65        19.63 o                         
   6   2  11         37.19         23.97        32.29 o                         
  -7   3  11          6.74        -14.37        14.37 o                         
  -6   3  11         29.40         25.97        15.71 o                         
  -5   3  11          0.59          9.37        17.69 o                         
  -4   3  11         43.70         34.56         6.76 o                         
  -3   3  11         52.32         73.93         7.58 o                         
  -2   3  11        451.70        424.71        18.87 o                         
  -1   3  11       2818.29       2834.16        91.94 o                         
   0   3  11        103.49         86.16         8.66 o                         
   1   3  11        402.60        408.81        14.23 o                         
   2   3  11        234.63        223.74        14.47 o                         
   3   3  11          5.69         16.29         9.63 o                         
   4   3  11        297.17        287.76        27.80 o                         
   5   3  11        399.58        443.17        37.48 o                         
   6   3  11         48.12         95.15        32.85 o                         
  -7   4  11         16.81         21.14        19.23 o                         
  -6   4  11        120.05         94.62        19.86 o                         
  -5   4  11         84.34         91.00        19.15 o                         
  -4   4  11          1.86         15.57        17.27 o                         
  -3   4  11         47.06         56.19        31.31 o                         
  -2   4  11        267.76        262.91        11.34 o                         
  -1   4  11       1085.81       1107.90        41.32 o                         
   0   4  11        251.51        255.99        11.91 o                         
   1   4  11        439.43        416.54        18.13 o                         
   2   4  11        214.52        168.17        11.93 o                         
   3   4  11         87.22         85.14        13.44 o                         
   4   4  11        286.15        259.18        60.37 o                         
   5   4  11         80.25         94.88        19.21 o                         
   6   4  11        105.90        131.12        33.69 o                         
  -6   5  11        147.07        142.56        42.82 o                         
  -5   5  11         11.58        -13.37        16.03 o                         
  -4   5  11        108.55        113.22        21.12 o                         
  -3   5  11        879.21        853.87        59.24 o                         
  -2   5  11         54.70         74.47         4.83 o                         
  -1   5  11        333.19        311.16        23.01 o                         
   0   5  11          0.27         -1.00         7.14 o                         
   1   5  11        229.65        244.56        17.05 o                         
   2   5  11          7.26          4.11        11.71 o                         
   3   5  11        127.05        154.24        12.91 o                         
   4   5  11          8.55          8.90        12.00 o                         
   5   5  11        269.29        272.36        27.94 o                         
  -5   6  11        154.19        160.73        29.08 o                         
  -4   6  11        272.10        289.45        31.11 o                         
  -3   6  11         75.33         79.92        19.42 o                         
  -2   6  11         91.42         87.03        17.88 o                         
  -1   6  11        134.80        118.83        18.96 o                         
   0   6  11        394.68        350.62        27.63 o                         
   1   6  11        202.70        195.48        17.59 o                         
   2   6  11        201.92        212.04        17.53 o                         
   3   6  11         65.95         56.54        11.32 o                         
   4   6  11        220.45        178.42        30.60 o                         
  -4   7  11        338.14        299.37        33.66 o                         
  -3   7  11         28.52         15.95        18.03 o                         
  -2   7  11        431.03        490.32        38.03 o                         
  -1   7  11          4.64          5.63        13.96 o                         
   0   7  11         29.51         38.42        16.10 o                         
   1   7  11         52.70         39.95        11.05 o                         
   2   7  11        463.22        459.55        30.19 o                         
   3   7  11          4.70        -11.44        14.52 o                         
  -2   8  11          3.47          8.58        19.68 o                         
  -1   8  11        315.83        307.19        32.66 o                         
   0   8  11        105.07         90.66        19.69 o                         
   1   8  11         80.00        120.65        18.14 o                         
   2   8  11          8.11         21.54        14.51 o                         
  -6   0  12        359.50        334.81        44.92 o                         
  -4   0  12        749.65        755.83        57.56 o                         
  -2   0  12        182.85        181.33        13.87 o                         
   0   0  12          5.71          5.38        13.20 o                         
   2   0  12         67.19         66.52        17.13 o                         
   4   0  12         70.57         42.40        18.53 o                         
   6   0  12        514.02        555.36        60.08 o                         
  -7   1  12        693.82        646.91        41.35 o                         
  -6   1  12        146.42        124.57        17.03 o                         
  -5   1  12          5.31          5.75         8.51 o                         
  -4   1  12        146.38        126.28        12.52 o                         
  -3   1  12        125.84        109.02         9.46 o                         
  -2   1  12        223.76        241.16        12.97 o                         
  -1   1  12       1157.30       1178.61        40.96 o                         
   0   1  12          1.13          6.82         5.88 o                         
   1   1  12        262.72        253.32        12.05 o                         
   2   1  12         40.79         21.10         8.92 o                         
   3   1  12       1151.88       1100.88        51.22 o                         
   4   1  12        235.85        228.49        22.14 o                         
   5   1  12         50.55         59.76        16.33 o                         
   6   1  12         69.12         93.16        20.13 o                         
  -7   2  12         27.83         19.21        17.62 o                         
  -6   2  12          0.37         14.41        13.91 o                         
  -5   2  12       1183.76       1156.25        44.10 o                         
  -4   2  12         24.79         20.80         5.88 o                         
  -3   2  12        362.54        365.10        14.70 o                         
  -2   2  12        768.67        747.98        23.95 o                         
  -1   2  12        252.94        228.84        12.88 o                         
   0   2  12        510.36        521.86        22.20 o                         
   1   2  12       2105.66       1969.26        51.19 o                         
   2   2  12         76.87        100.91        11.47 o                         
   3   2  12         30.12         19.40        11.10 o                         
   4   2  12         45.27         33.21        12.99 o                         
   5   2  12          1.74          2.21        13.00 o                         
   6   2  12         96.81        123.15        22.53 o                         
  -7   3  12         17.53        -13.34        18.11 o                         
  -6   3  12        135.04         72.96        19.83 o                         
  -5   3  12        371.37        383.24        41.98 o                         
  -4   3  12         10.76         16.71        11.55 o                         
  -3   3  12         89.42         92.78         8.57 o                         
  -2   3  12         19.81         26.03        12.49 o                         
  -1   3  12         26.78         21.42         5.43 o                         
   0   3  12        704.07        678.75        26.92 o                         
   1   3  12          8.19         31.89         6.67 o                         
   2   3  12        114.72        105.64        12.34 o                         
   3   3  12          1.37          7.15         9.65 o                         
   4   3  12        292.69        313.80        27.80 o                         
   5   3  12        115.23         85.72        22.46 o                         
   6   3  12         37.34         69.33        19.15 o                         
  -6   4  12         94.62         57.86        19.89 o                         
  -5   4  12        682.73        744.93        44.95 o                         
  -4   4  12         18.35         11.36        13.76 o                         
  -3   4  12         38.64         56.45         8.86 o                         
  -2   4  12         30.90         42.92         7.21 o                         
  -1   4  12        691.76        680.02        39.57 o                         
   0   4  12        338.33        318.50        14.77 o                         
   1   4  12       1514.99       1484.28        42.66 o                         
   2   4  12         47.45         47.99         6.88 o                         
   3   4  12         85.80         89.56        14.02 o                         
   4   4  12        145.73        138.21        19.83 o                         
   5   4  12          0.80         -4.70        16.28 o                         
   6   4  12         13.00         -1.91        15.91 o                         
  -6   5  12        142.07        128.87        68.09 o                         
  -5   5  12          0.57          2.73        19.51 o                         
  -4   5  12        167.63        199.59        25.03 o                         
  -3   5  12          7.70         -7.40        11.45 o                         
  -2   5  12        175.69        161.65        21.62 o                         
  -1   5  12        256.40        259.21        23.88 o                         
   0   5  12        821.30        766.91        41.84 o                         
   1   5  12        407.08        381.45        22.29 o                         
   2   5  12        981.94        970.20        34.52 o                         
   3   5  12       1126.17       1135.34        46.46 o                         
   4   5  12        185.67        229.14        33.13 o                         
   5   5  12         33.55         48.85        25.27 o                         
  -5   6  12         39.88         18.85        21.21 o                         
  -4   6  12          9.59          1.10        17.19 o                         
  -3   6  12         53.77         66.51        18.92 o                         
  -2   6  12        385.07        332.71        30.54 o                         
  -1   6  12         17.24         19.58        33.97 o                         
   0   6  12        237.45        271.86        33.83 o                         
   1   6  12         61.42         77.36        12.17 o                         
   2   6  12          1.91         11.99         9.59 o                         
   3   6  12        179.64        173.14        16.37 o                         
   4   6  12        147.92        166.78        33.69 o                         
  -4   7  12         24.31        -16.58        21.48 o                         
  -3   7  12         84.40         89.32        41.27 o                         
  -2   7  12         10.17         17.05        16.90 o                         
  -1   7  12          0.80          7.13        18.25 o                         
   0   7  12        112.84        117.85        19.96 o                         
   1   7  12         24.32         13.30        10.60 o                         
   2   7  12         53.50         49.85        25.38 o                         
   3   7  12         28.11         64.16        19.26 o                         
  -1   8  12         37.80         39.96        47.45 o                         
   0   8  12        292.74        307.59        31.86 o                         
   1   8  12         24.08         -2.71        12.36 o                         
  -7   0  13          0.48        -13.25        14.09 o                         
  -5   0  13        858.29        824.33        42.44 o                         
  -3   0  13        258.72        238.14        17.24 o                         
  -1   0  13       2149.83       2167.59        71.20 o                         
   1   0  13       3491.72       3239.66       127.56 o                         
   3   0  13         84.56        129.72        23.58 o                         
   5   0  13       1032.22        882.46        68.79 o                         
  -7   1  13         65.19         38.35        27.38 o                         
  -6   1  13        139.32        125.08        16.91 o                         
  -5   1  13        119.20         98.72        11.87 o                         
  -4   1  13         20.55         23.76         7.01 o                         
  -3   1  13        773.35        786.64        30.41 o                         
  -2   1  13         27.23         33.93         6.04 o                         
  -1   1  13        927.61        944.66        29.94 o                         
   0   1  13         46.01         38.34         6.44 o                         
   1   1  13        118.93        132.37         9.06 o                         
   2   1  13        300.29        275.47        17.02 o                         
   3   1  13       1366.93       1275.93        87.18 o                         
   4   1  13          1.90         10.47        15.16 o                         
   5   1  13        433.86        458.98        39.31 o                         
   6   1  13          0.71          6.53        18.53 o                         
  -7   2  13         17.12          4.14        17.55 o                         
  -6   2  13         26.34         29.88        20.92 o                         
  -5   2  13        902.29        891.84        46.99 o                         
  -4   2  13          0.52         -2.63         5.26 o                         
  -3   2  13        595.84        574.93        24.60 o                         
  -2   2  13        108.16        100.46         9.40 o                         
  -1   2  13        143.52        148.20        17.35 o                         
   0   2  13        218.40        226.72        12.01 o                         
   1   2  13         54.14         69.52         7.11 o                         
   2   2  13         31.79         56.27        10.31 o                         
   3   2  13       2055.81       2042.37        87.25 o                         
   4   2  13         29.11         36.99        15.15 o                         
   5   2  13        156.08        130.18        21.81 o                         
   6   2  13        207.04        229.65        28.46 o                         
  -6   3  13        156.65        164.18        24.14 o                         
  -5   3  13          0.60          5.12        13.19 o                         
  -4   3  13        329.60        315.58        17.79 o                         
  -3   3  13       4564.45       4609.00       148.06 o                         
  -2   3  13        184.60        208.47         9.43 o                         
  -1   3  13        462.28        452.80        20.19 o                         
   0   3  13        197.98        199.93        11.85 o                         
   1   3  13       1233.67       1224.10        34.72 o                         
   2   3  13         51.20         59.40        11.47 o                         
   3   3  13       1090.48       1066.14        43.30 o                         
   4   3  13        100.04        118.83        35.80 o                         
   5   3  13        242.71        235.05        26.09 o                         
   6   3  13         99.32        121.38        22.87 o                         
  -6   4  13         78.43         31.14        19.79 o                         
  -5   4  13        612.63        670.52        43.01 o                         
  -4   4  13        305.75        257.05        26.36 o                         
  -3   4  13         50.21         78.67         9.65 o                         
  -2   4  13        173.02        170.56         9.73 o                         
  -1   4  13        315.83        297.10        17.68 o                         
   0   4  13         17.92         20.17         6.12 o                         
   1   4  13          4.40          0.17         6.65 o                         
   2   4  13        110.06         97.12        10.32 o                         
   3   4  13        201.81        197.16        24.63 o                         
   4   4  13        301.61        296.35        33.55 o                         
   5   4  13        405.88        448.58        64.02 o                         
  -5   5  13         20.65         22.30        28.64 o                         
  -4   5  13          3.14         13.56        15.82 o                         
  -3   5  13        278.66        264.68        39.87 o                         
  -2   5  13          8.92         19.98        12.63 o                         
  -1   5  13          6.63         25.16        13.76 o                         
   0   5  13          8.24          6.75         9.64 o                         
   1   5  13        419.38        374.87        22.28 o                         
   2   5  13          1.58          7.27         7.98 o                         
   3   5  13        172.23        173.19        14.43 o                         
   4   5  13        213.30        315.13        46.75 o                         
   5   5  13         41.98         32.40        25.69 o                         
  -4   6  13        186.95        208.34        28.25 o                         
  -3   6  13          0.93         13.84        16.85 o                         
  -2   6  13        322.35        300.90        29.18 o                         
  -1   6  13        108.34        100.45        19.07 o                         
   0   6  13         21.40          0.85        12.74 o                         
   1   6  13        127.10        144.32        15.49 o                         
   2   6  13        573.42        576.09        29.62 o                         
   3   6  13        171.43        187.88        17.20 o                         
   4   6  13        178.54        176.76        21.17 o                         
  -3   7  13          4.53          3.13        18.53 o                         
  -2   7  13          0.78         13.45        16.33 o                         
  -1   7  13         12.78        -14.74        14.74 o                         
   0   7  13        621.62        637.13        42.52 o                         
   1   7  13         97.63        129.98        15.82 o                         
   2   7  13        164.47        174.65        39.31 o                         
  -6   0  14         64.18         89.36        44.92 o                         
  -4   0  14         60.55         59.78        11.39 o                         
  -2   0  14        463.19        447.91        24.86 o                         
   0   0  14        737.45        687.44        33.35 o                         
   2   0  14        213.11        198.61        15.64 o                         
   4   0  14       1733.24       1632.12       105.01 o                         
   6   0  14         78.59        146.84        35.66 o                         
  -7   1  14        110.00         74.59        25.70 o                         
  -6   1  14          0.05         -9.32         9.32 o                         
  -5   1  14         19.23         25.51        10.47 o                         
  -4   1  14          0.58          3.27         6.10 o                         
  -3   1  14        678.39        660.28        27.03 o                         
  -2   1  14         37.66         44.52         5.61 o                         
  -1   1  14          0.50          1.05         4.42 o                         
   0   1  14         16.53         21.48         6.23 o                         
   1   1  14       1093.23       1083.87        34.03 o                         
   2   1  14        928.78        964.24        37.33 o                         
   3   1  14         32.51         20.16        11.10 o                         
   4   1  14        136.81        176.07        20.94 o                         
   5   1  14        353.84        296.14        29.15 o                         
   6   1  14        176.25        174.12        26.00 o                         
  -6   2  14         55.08         57.88        17.47 o                         
  -5   2  14          3.56          2.14         8.24 o                         
  -4   2  14        116.34        106.09        10.92 o                         
  -3   2  14         47.40         38.58         5.68 o                         
  -2   2  14        952.50        988.99        35.70 o                         
  -1   2  14       1886.49       1828.66        61.93 o                         
   0   2  14         24.85         31.87         7.09 o                         
   1   2  14         91.77         94.47         8.29 o                         
   2   2  14         67.50         61.56        10.84 o                         
   3   2  14          3.64          2.55        11.40 o                         
   4   2  14         10.95          8.61        12.39 o                         
   5   2  14        447.81        454.62        85.49 o                         
   6   2  14          9.27         11.17        17.17 o                         
  -6   3  14          0.69         11.65        17.27 o                         
  -5   3  14        185.36        194.93        24.15 o                         
  -4   3  14        137.28        152.70        16.62 o                         
  -3   3  14          9.79         18.78        14.29 o                         
  -2   3  14         12.33         12.37         4.06 o                         
  -1   3  14         53.79         68.91         8.27 o                         
   0   3  14        787.07        792.26        27.32 o                         
   1   3  14          0.59          1.58         5.77 o                         
   2   3  14        407.12        432.59        33.07 o                         
   3   3  14         37.40         41.26        11.88 o                         
   4   3  14        100.31        107.16        19.49 o                         
   5   3  14        430.94        470.19        56.72 o                         
  -6   4  14         43.72         31.28        20.71 o                         
  -5   4  14          0.07        -15.27        16.57 o                         
  -4   4  14        129.50         93.51        18.27 o                         
  -3   4  14        633.90        645.96        39.73 o                         
  -2   4  14          5.83         -0.13         5.03 o                         
  -1   4  14       1816.28       1852.11        84.09 o                         
   0   4  14        349.51        383.14        26.22 o                         
   1   4  14        218.28        208.87        13.92 o                         
   2   4  14          0.40          3.22         7.54 o                         
   3   4  14        250.60        245.17        20.93 o                         
   4   4  14          5.59          9.13        33.83 o                         
   5   4  14         44.56         71.08        18.11 o                         
  -5   5  14         38.10         15.27        19.62 o                         
  -4   5  14          3.03         -8.62        14.19 o                         
  -3   5  14        742.09        857.36        50.12 o                         
  -2   5  14        673.63        713.45        42.43 o                         
  -1   5  14         41.37         30.80        12.76 o                         
   0   5  14        334.96        307.39        20.44 o                         
   1   5  14        465.07        447.70        20.74 o                         
   2   5  14         22.90         21.51         8.77 o                         
   3   5  14         94.88        109.30        12.94 o                         
   4   5  14          1.85        -12.74        12.74 o                         
  -4   6  14        358.98        345.52        34.28 o                         
  -3   6  14        157.75        179.87        43.80 o                         
  -2   6  14        115.77         93.39        22.18 o                         
  -1   6  14        116.43        125.27        23.02 o                         
   0   6  14          2.22          1.97         9.64 o                         
   1   6  14        206.38        204.29        18.38 o                         
   2   6  14         22.12          9.72        12.27 o                         
   3   6  14        264.63        271.06        23.38 o                         
  -2   7  14         47.57          8.96        17.50 o                         
  -1   7  14        185.69        183.90        24.91 o                         
   0   7  14         76.24         54.41        12.77 o                         
   1   7  14         60.91         85.69        23.02 o                         
   2   7  14         52.22         41.10        17.64 o                         
  -5   0  15          1.99          3.67        10.76 o                         
  -3   0  15       1445.31       1395.33        64.72 o                         
  -1   0  15        383.44        399.15        18.69 o                         
   1   0  15          0.27         -7.43         7.43 o                         
   3   0  15         13.31         59.24        19.37 o                         
   5   0  15        174.28        213.67        36.22 o                         
  -6   1  15        218.28        217.21        35.39 o                         
  -5   1  15        900.60        937.01        38.00 o                         
  -4   1  15         55.98         59.41         9.24 o                         
  -3   1  15         34.52         35.31         7.48 o                         
  -2   1  15          5.63         -2.00         4.06 o                         
  -1   1  15        304.05        269.84        12.25 o                         
   0   1  15        903.72        892.09        29.56 o                         
   1   1  15         19.26         28.35         8.06 o                         
   2   1  15         45.79         43.08         9.52 o                         
   3   1  15        174.61        168.11        19.12 o                         
   4   1  15         23.07         17.91        12.99 o                         
   5   1  15         15.16          8.72        54.61 o                         
  -6   2  15         89.78         74.53        19.14 o                         
  -5   2  15        129.99        131.49        19.68 o                         
  -4   2  15         55.29         54.61         9.41 o                         
  -3   2  15         80.22         76.59         7.70 o                         
  -2   2  15        549.31        602.07        21.34 o                         
  -1   2  15        154.01        141.81        11.48 o                         
   0   2  15          0.31          3.85         5.11 o                         
   1   2  15       1080.39       1035.87        33.52 o                         
   2   2  15        365.56        364.61        28.17 o                         
   3   2  15        147.56        149.47        36.78 o                         
   4   2  15        617.92        622.19        53.63 o                         
   5   2  15         13.23         -0.44        21.62 o                         
  -6   3  15         34.36         40.61        17.87 o                         
  -5   3  15        734.34        756.87        45.19 o                         
  -4   3  15        407.45        440.47        31.91 o                         
  -3   3  15          8.04         -1.97        10.19 o                         
  -2   3  15          0.13          0.10         4.69 o                         
  -1   3  15        713.35        720.30        29.10 o                         
   0   3  15          0.52          7.81         6.17 o                         
   1   3  15        648.27        597.08        20.27 o                         
   2   3  15         70.25         94.01        15.10 o                         
   3   3  15          0.52         19.19        17.36 o                         
   4   3  15         34.35         45.62        23.02 o                         
   5   3  15         14.99         28.53        19.51 o                         
  -5   4  15        328.98        318.32        31.35 o                         
  -4   4  15         37.01         50.49        16.71 o                         
  -3   4  15          4.41          5.05        13.48 o                         
  -2   4  15          0.76          0.67         4.86 o                         
  -1   4  15         71.94         62.90        14.41 o                         
   0   4  15          0.44          4.69         6.41 o                         
   1   4  15        113.66        115.57        11.36 o                         
   2   4  15        629.35        612.89        25.45 o                         
   3   4  15        135.49        143.56        17.19 o                         
   4   4  15        142.97        161.91        24.09 o                         
  -5   5  15        455.65        464.84        40.52 o                         
  -4   5  15          5.43          1.92        16.24 o                         
  -3   5  15         90.35        112.12        33.97 o                         
  -2   5  15         33.79         21.97        14.37 o                         
  -1   5  15        392.16        392.68        30.16 o                         
   0   5  15        201.90        206.43        17.80 o                         
   1   5  15          0.97         -3.24         9.20 o                         
   2   5  15        242.21        246.42        23.02 o                         
   3   5  15        363.11        369.89        21.18 o                         
   4   5  15        127.56         81.77        30.74 o                         
  -4   6  15        165.48        127.62        24.83 o                         
  -3   6  15         26.12         29.08        17.68 o                         
  -2   6  15         46.32         43.64        17.26 o                         
  -1   6  15         56.73         38.44        17.55 o                         
   0   6  15        394.05        353.74        23.38 o                         
   1   6  15        207.46        185.92        18.17 o                         
   2   6  15          0.56         -9.43         9.43 o                         
   3   6  15         46.86         53.91        15.57 o                         
  -1   7  15         98.20        103.99        23.01 o                         
   0   7  15         10.20         -1.15        11.49 o                         
  -6   0  16         41.42         65.31        31.03 o                         
  -4   0  16        724.99        814.18        49.98 o                         
  -2   0  16       1041.82       1058.51        39.18 o                         
   0   0  16         26.29          0.88         8.73 o                         
   2   0  16       1405.12       1445.69        91.81 o                         
   4   0  16         42.13         54.47        23.02 o                         
  -6   1  16          3.43         11.87        13.14 o                         
  -5   1  16         70.74         90.63        11.07 o                         
  -4   1  16         81.90        104.00        10.69 o                         
  -3   1  16          0.36          9.49         6.13 o                         
  -2   1  16         72.22         71.57         8.54 o                         
  -1   1  16        386.13        348.34        12.62 o                         
   0   1  16        925.56        869.41        30.23 o                         
   1   1  16          3.39          3.98         6.03 o                         
   2   1  16          2.06         40.33         9.99 o                         
   3   1  16        219.56        222.40        29.48 o                         
   4   1  16        146.08        121.79        19.61 o                         
   5   1  16         66.13         64.88        20.25 o                         
  -6   2  16         53.57         50.73        17.91 o                         
  -5   2  16         38.33         25.60        14.05 o                         
  -4   2  16        639.06        701.09        34.54 o                         
  -3   2  16        199.31        197.92        15.56 o                         
  -2   2  16         26.32         29.53         7.94 o                         
  -1   2  16         21.29         10.65         5.66 o                         
   0   2  16          1.56          1.47         5.22 o                         
   1   2  16         57.54         64.08         8.10 o                         
   2   2  16         11.22         18.76         9.94 o                         
   3   2  16         82.21        105.66        40.43 o                         
   4   2  16         31.11         41.61        16.25 o                         
   5   2  16         20.95         15.49        16.87 o                         
  -5   3  16          4.95          1.35        13.31 o                         
  -4   3  16         33.61         43.43        14.48 o                         
  -3   3  16        283.18        286.93        17.06 o                         
  -2   3  16        614.96        646.78        37.63 o                         
  -1   3  16          3.66         12.86         8.39 o                         
   0   3  16        417.42        453.40        29.99 o                         
   1   3  16        142.80        133.87        20.63 o                         
   2   3  16         40.12         51.32        23.28 o                         
   3   3  16        384.91        366.30        28.97 o                         
   4   3  16         91.67         40.93        44.78 o                         
  -5   4  16         59.14         51.93        24.29 o                         
  -4   4  16        201.01        209.95        24.96 o                         
  -3   4  16        190.38        178.82        23.16 o                         
  -2   4  16         76.83         84.10        12.14 o                         
  -1   4  16        230.31        224.40        22.47 o                         
   0   4  16         31.39         20.56        10.29 o                         
   1   4  16         62.23         54.42         9.50 o                         
   2   4  16        128.18        155.95        13.48 o                         
   3   4  16          9.21          6.21        15.16 o                         
   4   4  16         37.94         25.50        22.18 o                         
  -4   5  16         50.54         36.82        18.49 o                         
  -3   5  16         51.48         44.82        17.33 o                         
  -2   5  16         32.92         24.82        14.75 o                         
  -1   5  16          1.78         17.01        13.31 o                         
   0   5  16         24.29         18.77        10.46 o                         
   1   5  16          2.21         11.02         9.81 o                         
   2   5  16          5.42          7.41        10.86 o                         
   3   5  16          7.33         15.11         9.47 o                         
  -3   6  16         42.34         49.09        29.62 o                         
  -2   6  16         67.70         52.67        18.90 o                         
  -1   6  16        371.84        416.04        34.01 o                         
   0   6  16          8.63        -11.49        11.49 o                         
   1   6  16         36.34         45.07        13.00 o                         
   2   6  16         77.34         43.70        23.65 o                         
  -5   0  17        236.34        249.27        66.96 o                         
  -3   0  17         73.79         66.74        12.07 o                         
  -1   0  17        325.63        296.34        16.91 o                         
   1   0  17          9.37          0.13         9.43 o                         
   3   0  17        167.50        172.11        29.76 o                         
   5   0  17         10.12         33.41        25.55 o                         
  -6   1  17         38.81         43.99        14.72 o                         
  -5   1  17          6.69          2.70         7.92 o                         
  -4   1  17        176.11        154.36        13.33 o                         
  -3   1  17          1.05          6.54         4.86 o                         
  -2   1  17        588.56        641.46        20.91 o                         
  -1   1  17         92.72         85.08         7.01 o                         
   0   1  17        195.08        221.04        11.95 o                         
   1   1  17          0.03         -2.59         6.51 o                         
   2   1  17        228.31        187.41        19.55 o                         
   3   1  17         24.36         25.55        12.80 o                         
   4   1  17        335.34        371.14        54.33 o                         
   5   1  17        225.56        265.07        30.57 o                         
  -5   2  17         50.68         48.03        21.90 o                         
  -4   2  17        333.52        357.99        20.57 o                         
  -3   2  17         14.23         -0.55         6.65 o                         
  -2   2  17         47.69         61.46         9.52 o                         
  -1   2  17        285.69        297.86        14.16 o                         
   0   2  17        549.76        582.62        20.30 o                         
   1   2  17          5.18         10.21        10.61 o                         
   2   2  17        767.70        792.83        34.98 o                         
   3   2  17          6.50         14.87        13.20 o                         
   4   2  17         52.87         43.60        17.93 o                         
  -5   3  17        108.13         92.93        19.13 o                         
  -4   3  17         13.26         10.75        20.50 o                         
  -3   3  17          2.06          4.74         6.61 o                         
  -2   3  17          6.64          5.64         8.41 o                         
  -1   3  17        163.57        168.81        11.89 o                         
   0   3  17          3.68         15.72         6.35 o                         
   1   3  17         73.55         69.96        10.12 o                         
   2   3  17         49.65         54.25        12.72 o                         
   3   3  17         18.01         21.88        14.34 o                         
   4   3  17         27.74         11.56        16.19 o                         
  -4   4  17         57.99         76.04        18.38 o                         
  -3   4  17         48.15         23.78        15.02 o                         
  -2   4  17         29.71         23.53        13.34 o                         
  -1   4  17        186.68        162.23        16.03 o                         
   0   4  17        184.69        210.59        18.33 o                         
   1   4  17        143.58        168.16        17.38 o                         
   2   4  17        262.38        318.53        19.45 o                         
   3   4  17        129.68        108.65        20.73 o                         
  -4   5  17         40.75         33.07        17.94 o                         
  -3   5  17        276.92        288.49        30.10 o                         
  -2   5  17        190.26        189.26        25.69 o                         
  -1   5  17         30.93          6.77        16.99 o                         
   0   5  17         26.73          4.68        22.99 o                         
   1   5  17        731.19        759.26        52.29 o                         
   2   5  17         61.03         89.25        20.33 o                         
  -2   6  17          0.34          1.11        17.04 o                         
  -1   6  17        457.43        619.64        64.02 o                         
   0   6  17          6.72         -7.06        16.02 o                         
   1   6  17         14.24          0.25        11.89 o                         
  -4   0  18        350.68        363.42        29.90 o                         
  -2   0  18        382.11        371.87        37.23 o                         
   0   0  18        104.85        106.86        27.66 o                         
   2   0  18        142.75        195.98        30.32 o                         
   4   0  18        367.34        327.38        42.12 o                         
  -5   1  18        135.31        167.97        16.15 o                         
  -4   1  18        205.42        218.06        15.25 o                         
  -3   1  18         74.67         65.69         7.57 o                         
  -2   1  18         89.89         81.88         7.20 o                         
  -1   1  18         32.69         25.12         5.63 o                         
   0   1  18         18.42         24.51         6.69 o                         
   1   1  18        682.61        703.53        31.23 o                         
   2   1  18         64.06         27.34        13.86 o                         
   3   1  18        306.11        386.06        30.96 o                         
   4   1  18         92.70         64.31        20.22 o                         
  -5   2  18          1.35        -11.01        13.45 o                         
  -4   2  18        107.02        144.51        20.02 o                         
  -3   2  18          1.21         -0.58         6.27 o                         
  -2   2  18          8.27         -4.90         4.90 o                         
  -1   2  18         53.12         56.16         7.69 o                         
   0   2  18         13.58         10.67        11.03 o                         
   1   2  18        532.47        542.17        27.78 o                         
   2   2  18          8.71         -5.91        19.23 o                         
   3   2  18        222.97        214.67        24.90 o                         
   4   2  18          0.56        -17.83        17.83 o                         
  -5   3  18        158.86        168.28        23.99 o                         
  -4   3  18        217.00        258.69        26.99 o                         
  -3   3  18         71.02         52.95        24.15 o                         
  -2   3  18        421.40        410.30        35.96 o                         
  -1   3  18        294.71        286.23        20.49 o                         
   0   3  18         59.40         45.96        11.67 o                         
   1   3  18         25.33         26.60        11.19 o                         
   2   3  18         45.00         55.86        25.13 o                         
   3   3  18         42.47         51.60        16.75 o                         
  -4   4  18         36.80         35.48        16.27 o                         
  -3   4  18        484.47        504.08        36.68 o                         
  -2   4  18        178.77        187.08        23.15 o                         
  -1   4  18          8.10          3.03        12.65 o                         
   0   4  18        107.98        104.58        15.98 o                         
   1   4  18          4.65          6.36        10.63 o                         
   2   4  18         84.26         78.80        17.99 o                         
   3   4  18        248.40        267.22        27.09 o                         
  -3   5  18          5.67         -2.89        15.72 o                         
  -2   5  18          8.05         31.11        15.14 o                         
  -1   5  18          9.49          5.40        11.24 o                         
   0   5  18        156.41        133.99        16.24 o                         
   1   5  18         88.01         92.95        23.29 o                         
   2   5  18         39.96         41.06        12.95 o                         
  -5   0  19         64.90         59.78        18.75 o                         
  -3   0  19        557.58        533.51        25.74 o                         
  -1   0  19         70.00         94.41        11.32 o                         
   1   0  19         69.21         52.22        19.37 o                         
   3   0  19        352.83        418.63        48.01 o                         
  -5   1  19         98.81        118.70        16.81 o                         
  -4   1  19        153.30        166.71        14.89 o                         
  -3   1  19         35.30         49.97         8.70 o                         
  -2   1  19        189.29        212.14        11.51 o                         
  -1   1  19          5.26          2.38         5.46 o                         
   0   1  19        238.83        221.75        13.10 o                         
   1   1  19         38.44         35.52        12.90 o                         
   2   1  19          2.56        -11.95        11.95 o                         
   3   1  19        125.07        125.67        20.18 o                         
  -4   2  19         28.31         29.29        21.40 o                         
  -3   2  19        120.95        119.25        15.13 o                         
  -2   2  19        476.37        462.66        18.53 o                         
  -1   2  19         19.46         22.10         7.23 o                         
   0   2  19         77.85         83.13        11.98 o                         
   1   2  19         19.94         14.09         8.84 o                         
   2   2  19         42.66         21.34        17.83 o                         
   3   2  19        119.37        127.68        26.39 o                         
  -4   3  19          7.79          2.03        13.94 o                         
  -3   3  19        155.54        177.89        22.33 o                         
  -2   3  19         82.69        131.11        12.89 o                         
  -1   3  19         81.89         89.41        11.35 o                         
   0   3  19        149.90        164.53        16.79 o                         
   1   3  19        254.41        293.79        18.32 o                         
   2   3  19         17.49         20.77        15.42 o                         
   3   3  19         26.79         18.52        16.95 o                         
  -3   4  19         21.81          4.24        29.20 o                         
  -2   4  19         47.42         52.52        27.94 o                         
  -1   4  19        167.61        206.20        19.43 o                         
   0   4  19        263.29        247.55        20.40 o                         
   1   4  19         54.03         47.30        12.71 o                         
   2   4  19        251.07        258.95        24.30 o                         
  -1   5  19         75.37         37.58        13.84 o                         
   0   5  19         23.16          9.07        11.87 o                         
  -4   0  20         45.35         55.87        26.67 o                         
  -2   0  20          1.44         -8.96         8.96 o                         
   0   0  20         12.88         15.67        10.12 o                         
   2   0  20         80.66         86.48        23.87 o                         
  -4   1  20         15.55          3.32         8.56 o                         
  -3   1  20          9.70          8.35         6.72 o                         
  -2   1  20          0.30         -6.32         6.32 o                         
  -1   1  20        595.23        602.41        19.72 o                         
   0   1  20         38.03         25.38         9.73 o                         
   1   1  20        339.48        363.55        28.25 o                         
   2   1  20         13.64        -11.22        12.15 o                         
   3   1  20          7.92        -13.69        13.88 o                         
  -4   2  20          8.64          9.22        12.18 o                         
  -3   2  20        506.56        563.11        46.02 o                         
  -2   2  20          9.41          1.96         6.55 o                         
  -1   2  20         92.41         82.60        10.76 o                         
   0   2  20         26.27         17.46         8.61 o                         
   1   2  20        116.64         96.81        13.39 o                         
   2   2  20          0.43          8.87        13.79 o                         
  -3   3  20        112.15         89.39        37.06 o                         
  -2   3  20          0.13          8.49         9.69 o                         
  -1   3  20         19.00         15.10         7.61 o                         
   0   3  20         50.99         61.17        13.71 o                         
   1   3  20         17.26          6.07        12.49 o                         
   2   3  20         15.17         -0.65        12.02 o                         
  -2   4  20         11.44          7.97        14.45 o                         
  -1   4  20         18.24          2.69        10.39 o                         
   0   4  20        124.48         92.13        15.32 o                         
   1   4  20          1.64         -3.14        11.86 o                         
  -3   0  21        183.53        242.19        29.20 o                         
  -1   0  21        116.43        120.74        13.41 o                         
   1   0  21        363.01        380.44        41.83 o                         
  -3   1  21         55.55         31.38         8.15 o                         
  -2   1  21         20.24         37.70         8.07 o                         
  -1   1  21        109.72        132.38        11.83 o                         
   0   1  21          1.43         -1.07         8.34 o                         
   1   1  21          7.78         25.95        14.09 o                         
   2   1  21          8.63          3.49        19.65 o                         
  -3   2  21         59.88         72.13        13.29 o                         
  -2   2  21         30.27         18.12         7.66 o                         
  -1   2  21          5.56         -1.38         8.60 o                         
   0   2  21         59.08         74.18        23.16 o                         
   1   2  21        133.21        136.67        15.51 o                         
  -2   3  21         68.02         40.41        17.67 o                         
  -1   3  21        581.67        662.97        38.18 o                         
   0   3  21         90.79         91.82        16.16 o                         
  -2   0  22          4.92          1.06         8.90 o                         
   0   0  22        340.22        417.12        61.91 o                         
  -2   1  22         48.28         49.74        11.42 o                         
  -1   1  22        170.51        193.63        17.45 o                         
   0   1  22          0.21          2.86         7.60 o                         
                                                                                
