# Supplementary material for: 2H-[1,3]Thia­zolo[5,4,3-ij]quinolin-3-ium chloride monohydrate
Source: IUCrdata. 2020 Nov 10;5(Pt 11):x201465. doi: 10.1107/S2414314620014650 (PMC9462152; doi:10.1107/S2414314620014650)
Supplement: Supplementary file 3 [file x-05-x201465-Isup3.mol]

  ACD/Labs1030201336  

 14 14  0  0  0  0  0  0  0  0  2 V2000
    5.6245   -5.6085    0.0000 C   0  0  0  0  0  0  0  0  0  0  0  0
    5.6245   -6.9383    0.0000 C   0  0  0  0  0  0  0  0  0  0  0  0
    4.4728   -4.9436    0.0000 C   0  0  0  0  0  0  0  0  0  0  0  0
    4.4728   -7.6032    0.0000 C   0  0  0  0  0  0  0  0  0  0  0  0
    3.3212   -5.6085    0.0000 C   0  0  0  0  0  0  0  0  0  0  0  0
    3.3212   -6.9383    0.0000 C   0  0  0  0  0  0  0  0  0  0  0  0
    7.9277   -6.9383    0.0000 C   0  0  0  0  0  0  0  0  0  0  0  0
    6.7761   -7.6032    0.0000 C   0  0  0  0  0  0  0  0  0  0  0  0
    7.9277   -5.6086    0.0000 C   0  0  0  0  0  0  0  0  0  0  0  0
    6.7761   -4.9437    0.0000 N   0  3  0  0  0  0  0  0  0  0  0  0
    4.4727   -3.6138    0.0000 S   0  0  0  0  0  0  0  0  0  0  0  0
    6.7760   -3.6137    0.0000 C   0  0  0  0  0  0  0  0  0  0  0  0
    9.2940   -4.9675    0.0000 Cl  0  5  0  0  0  0  0  0  0  0  0  0
   11.7937   -4.9514    0.0000 O   0  0  0  0  0  0  0  0  0  0  0  0
  1  3  2  0  0  0  0
  2  4  2  0  0  0  0
  3  5  1  0  0  0  0
  4  6  1  0  0  0  0
  5  6  2  0  0  0  0
  8  7  2  0  0  0  0
  9  7  1  0  0  0  0
  2  8  1  0  0  0  0
 10  9  2  0  0  0  0
  1  2  1  0  0  0  0
  3 11  1  0  0  0  0
 10 12  1  0  0  0  0
  1 10  1  0  0  0  0
 11 12  1  0  0  0  0
M  CHG  2  10   1  13  -1
M  END
